# Supplementary material for: Replication fork slowing and stalling are distinct, checkpoint-independent consequences of replicating damaged DNA
Source: PLoS Genet. 2017 Aug 14;13(8):e1006958. doi: 10.1371/journal.pgen.1006958 (PMC5570505; doi:10.1371/journal.pgen.1006958)
Supplement: S1 Table — (XLS) [file pgen.1006958.s016.xls]

## Sheet: Table S1
Table S1 - Dataset Summary				Time point #	Time of analog	pH of	Proteinase K	Total Fiber	Max. fiber	Min. fiber	Median fiber	Mean fiber	Standard	Replication by FACS	Origin firing rate per Mb per min			Fork density per Mb			Fork rate	Stalling	Stalls per Mb	Stalls per Mb
Strain no.	Experiment	Dataset No.	Drug	(see Methods)	addition	combing buffer	temperature	Length (Mb)	Length (kb)	Length (kb)	Length (kb)	Length (kb)	Dev. (kb)	at 60 minutes	Total	CldU	IdU	Total	CldU	IdU	kb/min	Rate	of total DNA	of CldU-labeled DNA
yFS940	WT	WT1-N	Untreated	Time point 1	50 min.	6.35	50°C	25.1079	744.59	234.61	375.21	386.276	97.0156	0.764455	0.83792	1.74832	0.382719	28.5257	20.8713	24.7754	0.67	0.157425	2.451	21.698
yFS940	WT	WT1-N	4NQO	Time point 1	50 min.	6.35	50°C	25.2673	710.73	197.34	355.49	377.124	100.145	0.310436	0.347811	0.880672	0.081381	13.8204	12.1927	9.66262	0.75	0.284344	2.988	32.04
yFS940	WT	WT2-M	Untreated	Time point 1	50 min.	6.35	50°C	25.5333	958.11	292.8	504.67	543.261	148.236	0.840814	0.814143	1.91835	0.262039	28.428	23.1872	24.7477	0.67	0.126981	2.239	13.137
yFS940	WT	WT2-M	MMS	Time point 1	50 min.	6.35	50°C	25.2286	490.24	186.47	239.165	257.435	52.5516	0.324974	0.716121	1.96389	0.092238	24.9637	23.1189	15.7864	0.53	0.414204	9.165	51.467
yFS940	WT	WT3-M	Untreated	Time point 1	50 min.	6.35	37°C	9.80853	1220.1	295.16	383.56	445.842	198.896	0.807193	1.33	3.17705	0.406469	44.2595	36.1301	41.1197	0.5995	0.085869	3.099	9.823
yFS940	WT	WT3-M	MMS	Time point 1	50 min.	6.35	37°C	9.34009	686.2	342.61	426.18	467.005	112.81	0.349152	0.863808	2.27942	0.156	30.2471	27.1271	24.8329	0.43	0.254064	6.762	33.861
yFS940	WT	WT4-M	Untreated	Time point 1	50 min.	6.25	37°C	25.085	1002.7	391.83	578.93	611.83	140.028	0.766452	1.28448	2.24572	0.803861	43.8812	27.804	40.536	0.92	0.135685	3.308	35.84
yFS940	WT	WT4-M	MMS	Time point 1	50 min.	6.25	37°C	25.2382	709.7	320.85	409.875	450.682	108.797	0.263876	1.06016	2.23308	0.473703	36.5275	27.0534	31.1532	0.66	0.237141	6.027	53.953
yFS940	WT	WT5-M	Untreated	Time point 2	55 min.	6.25	37°C	25.4259	1041.07	362.8	543.91	565.02	156.667	0.860035	1.17983	2.51752	0.510985	39.3646	29.1449	36.351	0.91	0.152564	3.254	24.608
yFS940	WT	WT5-M	MMS	Time point 2	55 min.	6.25	37°C	12.0312	489.21	171.04	262.82	267.36	69.5523	0.258803	1.09157	2.63497	0.319875	39.6346	33.2371	30.2938	0.6	0.303729	9.959	39.624
yFS940	WT	WT6-M	Untreated	Time point 2	55 min.	6.25	37°C	25.2704	1161.17	335.9	463.255	505.408	141.306	0.885374	1.06243	2.21458	0.48636	39.0746	29.3474	34.9568	0.89	0.123392	3.079	23.487
yFS940	WT	WT6-M	MMS	Time point 2	55 min.	6.25	37°C	24.9383	656.86	251.81	339.72	361.425	85.4741	0.368364	0.775867	1.82346	0.252071	31.8578	26.8164	22.5698	0.57	0.340401	8.543	69.108
yFS940	WT	WT7-N	Untreated	Time point 1	50 min.	6.2	50°C	24.84	1293.5	416.02	636.3	671.33	186.114	0.83	0.965264	1.57611	0.659841	38.5903	25.3935	32.3703	0.85	0.259326	6.209	131.602
yFS940	WT	WT7-N	4NQO	Time point 1	50 min.	6.2	50°C	24.73	1288.8	165.9	485.87	575.23	231.674	0.31	0.496183	0.985567	0.251491	19.5232	14.4934	15.9534	0.88	0.300161	4.282	97.13
yFS940	WT	WT8-B	Untreated	Time point 1	50 min.	6.2	50°C	24.58	1360.3	363.55	580.56	630.41	201.694	0.85	1.14843	1.64682	0.899232	42.4843	24.4997	36.8807	0.65	0.255891	5.92	138.407
yFS940	WT	WT8-B	Bleomycin	Time point 1	50 min.	6.2	50°C	25.08	828.12	206.87	437.54	455.95	120.182	0.39	0.772643	1.56327	0.377328	29.0743	21.5278	23.2353	0.62	0.306994	6.529	141.336
yFS940	WT	WT9-B	Untreated	Time point 1	50 min.	6.2	50°C	25.23	1521.1	429.79	658.645	700.89	257.083	0.77	1.52677	3.50647	0.536924	62.5827	51.8442	52.0568	0.48	0.234857	10.75	119.706
yFS940	WT	WT9-B	Bleomycin	Time point 1	50 min.	6.2	50°C	24.42	1004.3	291.86	435.38	460.82	147.097	0.33	0.950879	2.02223	0.415201	36.3699	28.0659	28.2635	0.47	0.33356	8.471	258.29
yFS941	cds1 Δ	cds1-1-N	Untreated	Time point 1	50 min.	6.35	50°C	25.0278	585.5	203.6	308.2	320.869	76.0862	0.741668	1.23987	3.27553	0.222036	41.2484	36.8077	36.9977	0.42	0.12386	3.795	17.197
yFS941	cds1 Δ	cds1-1-N	4NQO	Time point 1	50 min.	6.35	50°C	25.268	469.64	170.98	261.11	271.699	63.0791	0.637428	1.03244	2.62977	0.23377	35.5782	30.9028	29.4163	0.48	0.227966	5.916	24.576
yFS941	cds1 Δ	cds1-2-M	Untreated	Time point 3	45 min.	6.25	37°C	25.0769	1426.07	403.8	588.8	642.997	210.948	0.836919	1.43128	3.34677	0.473543	47.4936	38.0227	44.5702	0.61	0.074919	2.821	14.023
yFS941	cds1 Δ	cds1-2-M	MMS	Time point 3	45 min.	6.25	37°C	24.9911	715.53	248	354.095	367.516	101.786	0.399389	1.66341	3.33407	0.828082	57.1329	40.5712	49.5447	0.27	0.225544	8.482	59.746
yFS941	cds1 Δ	cds1-3-M	Untreated	Time point 4	50 min.	6.25	37°C	25.1819	1474.83	300.62	478.76	513.916	172.51	0.902676	1.53713	3.28732	0.66204	49.1025	35.8617	46.4523	0.76	0.108512	3.571	24.802
yFS941	cds1 Δ	cds1-3-M	MMS	Time point 4	55 min.	6.25	37°C	23.4729	450.52	176.62	230.62	247.083	54.7855	0.419175	1.8147	3.93716	0.753468	60.9782	45.9089	55.8283	0.43	0.150373	6.564	36.31
yFS941	cds1 Δ	cds1-4-M	Untreated	Time point 4	50 min.	6.25	37°C	25.3489	1607.26	413.59	497.38	551.063	189.868	0.880375	1.52503	3.06191	0.756587	51.8889	36.7572	47.7241	0.75	0.136232	4.27	37.543
yFS941	cds1 Δ	cds1-4-M	MMS	Time point 4	55 min.	6.25	37°C	23.4218	509.38	208.27	287.28	304.18	66.7156	0.433731	1.59482	3.49653	0.643966	54.8228	41.9435	49.9894	0.35	0.169204	6.644	48.474
yFS941	cds1 Δ	cds1-5-N	Untreated	Time point 1	50 min.	6.2	50°C	24.72	1027.8	330.62	549.59	588.76	160.806	0.79	1.62252	2.99857	0.934504	63.9268	45.2367	52.4276	0.61	0.254218	11.443	187.687
yFS941	cds1 Δ	cds1-5-N	4NQO	Time point 1	50 min.	6.2	50°C	24.3	1225.4	308.95	510.19	578.61	225.412	0.62	1.77041	2.19995	1.55564	61.3306	30.2178	55.8496	0.58	0.25742	7.638	214.169
yFS941	cds1 Δ	cds1-6-B	Untreated	Time point 1	50 min.	6.2	50°C	24.73	2139.4	393.45	720.47	797.88	401.474	0.94	1.83201	4.61246	0.44178	69.1712	60.3356	56.2533	0.58	0.232113	13.266	116.227
yFS941	cds1 Δ	cds1-6-B	Bleomycin	Time point 1	50 min.	6.2	50°C	24.08	839.32	124.53	331.86	370.57	147.389	0.75	1.53241	3.50042	0.548407	58.9518	47.9837	41.9333	0.51	0.382541	18.358	141.538
yFS941	cds1 Δ	cds1-7-B	Untreated	Time point 1	50 min.	6.2	50°C	25.25	1983.1	237.1	578.69	701.61	337.986	0.91	1.7468	3.66625	0.787078	68.9419	53.2003	51.8778	0.52	0.322263	15.906	137.993
yFS941	cds1 Δ	cds1-7-B	Bleomycin	Time point 1	50 min.	6.2	50°C	22.94	588.37	138.17	327.4	332.51	100.248	0.75	1.36322	2.70496	0.692353	53.3975	39.5504	41.093	0.52	0.3132	11.707	148.317
