# Supplementary material for: Replication fork slowing and stalling are distinct, checkpoint-independent consequences of replicating damaged DNA
Source: PLoS Genet. 2017 Aug 14;13(8):e1006958. doi: 10.1371/journal.pgen.1006958 (PMC5570505; doi:10.1371/journal.pgen.1006958)
Supplement: S2 Table — (XLS) [file pgen.1006958.s017.xls]

## Sheet: WT1-N (Untreated)
Expt	WT1-N
Strain	yFS940
Sample	Untreated	5mins 2uM CldU - 10 mins 20uM IdU
Fiber no.	Fraction replicated	Length	Unlabelled	IdU	Unlabelled	CldU	Unlabelled	IdU	Unlabelled	IdU	Unlabelled	CldU	Unlabelled	IdU	Unlabelled	IdU	Unlabelled	CldU	Unlabelled	IdU	Unlabelled	IdU	Unlabelled	CldU	Unlabelled	IdU	Unlabelled	IdU	Unlabelled	CldU	Unlabelled	IdU	Unlabelled	IdU	Unlabelled	CldU	Unlabelled	IdU	Unlabelled	IdU	Unlabelled	CldU	Unlabelled	IdU	Unlabelled	IdU	Unlabelled	CldU	Unlabelled
1	0.410355	436.45	NaN	0	0	9.1	0	3.33	67.27	8.18	28.8	0	0	12.51	10	15.46	0	4.71	0	8.18	54.18	6.67	0	5.61	0	7.59	9.56	14.56	29.8	0	0	9.12	36.06	0	0	4.25	91.56	0	0	0	0	0	0	0	0	0	0	0	0
2	0	486.68	486.68	0	0	0	0	0	0	0	0	0	0	0	0	0	0	0	0	0	0	0	0	0	0	0	0	0	0	0	0	0	0	0	0	0	0	0	0	0	0	0	0	0	0	0	0	0	0
3	0.500706	368.13	13.7	4.27	0	21.28	0	6.23	37.15	5.91	0	8.54	0	4.32	9.71	6.38	0	5.27	0	9.1	93.88	4	0	2.88	0	10.54	22.77	5.46	0	6.53	0	6.07	0	0	0	8.56	0	8.41	0	0	0	18.23	0	6.36	0	0	0	15.02	27.33
4	0.2157	389.86	185.99	20.54	67.49	0	0	13.25	0	0	0	13.2	0	9.56	24.84	4.66	0	14.03	0	8.87	27.51	0	0	0	0	0	0	0	0	0	0	0	0	0	0	0	0	0	0	0	0	0	0	0	0	0	0	0	0
5	0.132668	364.74	101.28	8.23	0	7.48	0	7.43	1.82	5.47	181.1	0	0	10.78	0	0	0	4.39	0	4.86	33.79	0	0	0	0	0	0	0	0	0	0	0	0	0	0	0	0	0	0	0	0	0	0	0	0	0	0	0	0
6	0.218176	392.99	19.6	8.46	0	37.73	0	9.32	181	0	0	10.92	0	19.13	106	0	0	0	0	0	0	0	0	0	0	0	0	0	0	0	0	0	0	0	0	0	0	0	0	0	0	0	0	0	0	0	0	0	0
7	0.479364	446.06	11.82	12.51	0	13.88	0	9.32	39.55	2.96	29.6	0	0	32.16	30.31	6.99	0	14.4	0	8.03	5.3	9.72	39.34	0	0	4.55	39.77	3.64	0	18.87	0	3.87	8.64	0	0	2.5	11.59	8.19	0	0	0	8.87	70.41	0	0	0	0	0	0
8	0.631078	404.77	NaN	3.89	0	42.28	0	5.46	60	0	0	6.83	0	5.23	10.46	12.28	3.18	0	0	6.37	0	0	0	54.1	0	5	45.95	0	0	18.22	125.7	0	0	0	0	0	0	0	0	0	0	0	0	0	0	0	0	0	0
9	0.515498	334	15.99	7.14	0	35.52	0	10.27	19.35	8.04	0	36.71	0	8.46	30.96	7.89	0	48.92	0	9.68	95.95	0	0	0	0	0	0	0	0	0	0	0	0	0	0	0	0	0	0	0	0	0	0	0	0	0	0	0	0
10	0.298304	407.82	50	8.64	0	3.87	0	7.5	37.05	7.73	6.82	0	0	7.43	0	0	0	12.44	0	8.49	30.03	27.28	62.07	0	0	12.96	53.89	3.03	0	5.15	0	8.8	9.09	8.94	38.64	0	0	0	0	0	0	0	0	0	0	0	0	0	0
11	0.314628	313.31	9.59	0	0	10.68	17.52	12.52	151.47	7.73	26.88	0	0	10.52	0	0	0	16.62	0	7.5	15.74	5.47	0	11.87	0	7.96	NaN	0	0	0	0	0	0	0	0	0	0	0	0	0	0	0	0	0	0	0	0	0	0
12	0.550246	522.42	35.69	0	0	70.05	0	8.19	116.83	5.46	0	3.33	1.82	3.49	0	0	0	42.43	0	3.18	43.86	0	0	9.55	32.73	7.27	0	0	0	30	0	5.46	31.15	5.3	0	25.33	0	16.21	0	0	0	6.66	0	18.19	NaN	0	0	0	0
13	0	666.77	666.77	0	0	0	0	0	0	0	0	0	0	0	0	0	0	0	0	0	0	0	0	0	0	0	0	0	0	0	0	0	0	0	0	0	0	0	0	0	0	0	0	0	0	0	0	0	0
14	0.289567	301.4	86.55	6.36	0	4.24	0	5.3	39.1	5.68	0	5	0	7.61	51.82	4.55	0	6.59	0	15.91	36.42	11.6	0	10.7	0	3.64	NaN	0	0	0	0	0	0	0	0	0	0	0	0	0	0	0	0	0	0	0	0	0	0
15	0.827857	389.35	163.52	0	0	72.79	0	7.97	0	0	0	25.99	119.32	0	0	0	0	0	0	0	0	0	0	0	0	0	0	0	0	0	0	0	0	0	0	0	0	0	0	0	0	0	0	0	0	0	0	0	0
16	0	422.56	422.56	0	0	0	0	0	0	0	0	0	0	0	0	0	0	0	0	0	0	0	0	0	0	0	0	0	0	0	0	0	0	0	0	0	0	0	0	0	0	0	0	0	0	0	0	0	0
17	0.469207	290.82	51.4	7.3	0	9.91	0	6.06	0	0	0	4.09	0	8.19	0	0	0	16.15	0	6.82	0	0	0	11.83	0	2.28	5.23	0	0	7.89	20.65	14.39	8.5	2.27	0	36.96	0	3.3	69.7	0	0	0	0	0	0	0	0	0	0
18	0	324.5	324.5	0	0	0	0	0	0	0	0	0	0	0	0	0	0	0	0	0	0	0	0	0	0	0	0	0	0	0	0	0	0	0	0	0	0	0	0	0	0	0	0	0	0	0	0	0	0
19	0.461482	311.59	21.82	15.68	0	9.77	0	14.77	26.37	0	0	17.27	57.32	9.33	0	0	0	30.69	0	7.53	22.06	10.23	0	5.23	0	10.23	40.55	0	0	7.13	0	6.21	NaN	0	0	0	0	0	0	0	0	0	0	0	0	0	0	0	0
20	0.644051	309.28	6.36	6.36	0	4.32	0	9.1	0	0	0	6.6	0	6.36	18.22	10.91	1.82	0	0	5.23	30.1	6.82	0	7.9	0	10.91	0	0	0	4.1	0	6.06	7.88	8.49	2.88	0	0	6.21	0	0	0	3.64	0	5.61	9.56	5.91	0	2.88	0
21	0.308157	298.28	41.37	4.32	8.86	16.39	0	14.55	9.78	4.32	0	9.2	0	7.84	16.97	8.22	0	2.42	0	7.88	105.94	17.27	24.55	0	0	0	0	0	0	0	0	0	0	0	0	0	0	0	0	0	0	0	0	0	0	0	0	0	0
22	0.784865	653.03	311.08	0	0	60.59	282	0	0	0	0	0	0	0	0	0	0	0	0	0	0	0	0	0	0	0	0	0	0	0	0	0	0	0	0	0	0	0	0	0	0	0	0	0	0	0	0	0	0
23	0.179965	293.51	103.99	8.68	66.18	0	0	14.55	0	0	0	6.4	0	13.93	39.16	5	23.52	0	0	4.15	7.33	0	0	0	0	0	0	0	0	0	0	0	0	0	0	0	0	0	0	0	0	0	0	0	0	0	0	0	0
24	0.391179	744.59	5.93	4.25	0	6.82	0	11.52	0	0	0	9.2	0	4.85	20.22	6.06	55.45	0	0	10.95	89.03	9.12	0	17.82	0	6.61	40.81	6.67	0	2.88	0	3.03	67.24	10.97	92.52	0	0	12.52	0	0	0	58.89	0	17.04	0	0	0	23.59	0
25	0.940566	339.4	22.5	0	0	10.07	263.3	0	0	0	0	42.97	NaN	0	0	0	0	0	0	0	0	0	0	0	0	0	0	0	0	0	0	0	0	0	0	0	0	0	0	0	0	0	0	0	0	0	0	0	0
26	0.545799	351.68	27.3	5.02	0	27.14	0	4.46	23.5	6.22	0	6.85	0	8.81	0	0	0	11.54	0	6.68	68.12	14.1	0	6.88	0	3.51	0	0	0	5.49	0	6.85	0	0	0	11.81	0	9.02	31.94	6.14	0	10.68	0	3.86	0	0	0	8.64	36.79
27	0.436174	398.56	34.28	5.31	0	12.83	0	7.95	10.61	5.02	2.73	0	0	6.37	0	0	0	12.89	0	6.24	71.8	5.15	0	1.69	0	6.83	0	0	0	8.55	0	6.28	5.32	4.64	0	3.24	0	4.38	29.11	5.02	14.74	0	0	5.17	0	0	0	15.31	0
28	0.467069	340.2	136	11.21	0	31.82	0	20	0	0	0	17.04	0	5.46	8.41	3.78	0	2.88	0	4.55	26.53	0	0	28.79	43.75	0	0	0	0	0	0	0	0	0	0	0	0	0	0	0	0	0	0	0	0	0	0	0	0
29	0.099111	375.21	25.52	0	0	6.38	0	11.4	332.53	0	0	0	0	0	0	0	0	0	0	0	0	0	0	0	0	0	0	0	0	0	0	0	0	0	0	0	0	0	0	0	0	0	0	0	0	0	0	0	0
30	0.544149	334.88	71.84	18.2	0	10	0	5.91	1.82	7.04	0	31.06	0	6.03	10.04	3.79	0	12.96	0	8.07	16.27	0	0	19.33	0	16.62	0	0	0	12.05	0	5.7	34.33	25.1	18.05	0	0	0	0	0	0	0	0	0	0	0	0	0	0
31	0.487799	334.91	142.46	0	0	7.29	33.71	0	0	0	0	7.27	87.02	8.64	49.19	0	0	0	0	0	0	0	0	0	0	0	0	0	0	0	0	0	0	0	0	0	0	0	0	0	0	0	0	0	0	0	0	0	0
32	0.130251	412.05	56.88	10.72	15.97	0	0	35.29	285.13	0	0	7.6	NaN	0	0	0	0	0	0	0	0	0	0	0	0	0	0	0	0	0	0	0	0	0	0	0	0	0	0	0	0	0	0	0	0	0	0	0	0
33	0.65981	298.08	52.32	0	0	48.55	0	3.18	0	0	0	6.83	0	4.32	0	0	0	30.31	0	4.77	70.62	5	0	5.3	0	4.55	8.64	5.91	0	25.5	0	12.74	9.84	0	0	0	0	0	0	0	0	0	0	0	0	0	0	0	0
34	0.900918	375.36	29.55	0	0	19.6	118.92	0	0	0	0	51.6	37.58	0	0	0	0	27.94	90.21	0	0	0	0	0	0	0	0	0	0	0	0	0	0	0	0	0	0	0	0	0	0	0	0	0	0	0	0	0	0
35	0.454238	268.65	11.82	8.87	0	16.59	0	7.88	18.05	11.23	0	48.87	0	5.68	0	0	0	15.24	0	7.73	116.82	0	0	0	0	0	0	0	0	0	0	0	0	0	0	0	0	0	0	0	0	0	0	0	0	0	0	0	0
36	0.27507	234.61	44.55	6.67	0	17.15	0	6.21	21.06	4.39	0	3.63	0	4.85	24.55	4.7	0	12.15	0	4.71	79.72	0	0	0	0	0	0	0	0	0	0	0	0	0	0	0	0	0	0	0	0	0	0	0	0	0	0	0	0
37	0.4858	286.43	9.87	0	0	11.63	0	12.1	0	0	0	17.1	0	5	25.72	6.28	0	4.33	0	2.64	75.3	0	0	14.3	0	9.3	20.96	30.07	17.76	0	0	6.85	0	0	0	7.73	5.13	4.22	NaN	0	0	0	0	0	0	0	0	0	0
38	0.446394	365.65	16.82	6.36	0	20.94	0	8.19	38.45	4.57	26.15	0	0	4.24	0	0	0	45.23	0	3.64	0	0	0	10.77	0	5	73.32	7.46	0	16.37	0	5.91	44.94	0	0	15.48	0	6.85	NaN	0	0	0	0	0	0	0	0	0	0
39	0.579668	399.56	55.92	0	0	6.82	52.97	7.27	0	0	0	54.54	0	7.1	0	0	0	12.73	0	12.74	55	0	0	12.28	0	6.61	8.64	7.96	0	54.87	0	6.82	38.65	0	0	0	0	0	0	0	0	0	0	0	0	0	0	0	0
40	0.092442	285.98	197.75	12.27	61.14	0	0	14.1	NaN	0	0	0	0	0	0	0	0	0	0	0	0	0	0	0	0	0	0	0	0	0	0	0	0	0	0	0	0	0	0	0	0	0	0	0	0	0	0	0	0
41	0.453652	433.34	94.55	0	0	43.66	183.85	12.95	12.97	0	0	11.36	74.1	0	0	0	0	0	0	0	0	0	0	0	0	0	0	0	0	0	0	0	0	0	0	0	0	0	0	0	0	0	0	0	0	0	0	0	0
42	0.255536	326.58	16.92	5.53	0	17.05	0	2.77	0	0	0	3.3	0	7.42	61.99	10.5	5.7	0	0	30.64	29.17	6.1	128.93	0	0	0	0	0	0	0	0	0	0	0	0	0	0	0	0	0	0	0	0	0	0	0	0	0	0
43	0.267886	414.01	26.38	8.65	0	14.57	0	7.98	7.51	6.63	0	29.15	0	5	167.45	4.55	0	9.14	0	4.32	2.96	5.91	5.27	0	0	3.86	10.48	7.31	22.8	0	0	4.1	60.97	0	0	0	0	0	0	0	0	0	0	0	0	0	0	0	0
44	0.55813	360.44	NaN	6.82	0	23.46	0	23.46	0	0	0	4.77	10.02	5.76	0	0	0	12.88	0	3.96	16.67	4.57	0	3.53	0	5.8	17.36	3.77	12.98	0	0	72.15	24.56	7.73	0	10.23	0	5.68	60.11	6.82	17.74	0	0	0	0	0	0	0	0
45	0.475809	340.27	106.87	0	0	4.55	26.1	48.85	75.11	7.27	51.9	0	0	19.78	NaN	0	0	0	0	0	0	0	0	0	0	0	0	0	0	0	0	0	0	0	0	0	0	0	0	0	0	0	0	0	0	0	0	0	0
46	0.470259	296.97	45.66	6.97	0	4.85	0	6.06	11.52	6.82	0	25.46	0	8.86	46.98	0	0	3	0	11.82	4.7	0	0	45.46	0	10.7	6.67	9.3	41.39	0	0	0	0	0	0	0	0	0	0	0	0	0	0	0	0	0	0	0	0
47	0.516677	277.77	20.05	6.36	0	14.32	0	5.02	37.73	9.25	0	11.21	0	2.58	0	0	0	3.64	6.21	4.86	0	0	0	9.55	0	4.55	0	0	0	12.42	0	7.58	7.05	18.42	31.6	3.33	12.58	14.3	0	0	0	11.06	0	5.46	19.4	0	0	0	0
48	0.245057	571.41	47.73	0	0	47.73	90	9.55	0	0	0	4.55	0	3.86	7.96	4.77	113.64	5.46	0	4.32	46.36	6.59	50.91	0	0	6.06	0	0	0	5.91	0	4.85	111.3	0	0	0	0	0	0	0	0	0	0	0	0	0	0	0	0
49	0.273438	470.93	341.84	128.65	NaN	0	0	0	0	0	0	0	0	0	0	0	0	0	0	0	0	0	0	0	0	0	0	0	0	0	0	0	0	0	0	0	0	0	0	0	0	0	0	0	0	0	0	0	0
50	0.184987	391.12	91.82	13.25	0	2.96	0	3.42	0	0	0	4.55	0	8.64	45.99	12.88	0	21.68	116.88	5	64.2	0	0	0	0	0	0	0	0	0	0	0	0	0	0	0	0	0	0	0	0	0	0	0	0	0	0	0	0
51	0.549632	316.15	9.55	15.94	0	14.78	0	7.76	14.63	8.21	0	25.99	0	10.24	0	0	0	11.27	0	7.43	18.7	9.1	0	16.74	0	6.67	56.01	7.27	0	26.88	0	6.36	44.21	0	0	0	0	0	0	0	0	0	0	0	0	0	0	0	0
52	0	504.19	504.2	0	0	0	0	0	0	0	0	0	0	0	0	0	0	0	0	0	0	0	0	0	0	0	0	0	0	0	0	0	0	0	0	0	0	0	0	0	0	0	0	0	0	0	0	0	0
53	0.310106	294.1	74.27	6.36	0	5.23	0	6.82	22.27	5.22	2.05	4.43	0	6.37	26.37	6.36	28.87	0	0	8.49	0	0	0	21.67	0	5.15	37.97	7.05	0	1.92	0	6.25	11.36	0	0	0	0	0	0	0	0	0	0	0	0	0	0	0	0
54	0.116186	386.57	199.2	10.46	0	8.18	0	13.67	66.82	7.06	75.3	0	0	5.5	NaN	0	0	0	0	0	0	0	0	0	0	0	0	0	0	0	0	0	0	0	0	0	0	0	0	0	0	0	0	0	0	0	0	0	0
55	0.361924	384.59	65.01	10.91	0	35.46	0	5.91	8.2	9.1	0	69.45	0	8.5	172.43	0	0	0	0	0	0	0	0	0	0	0	0	0	0	0	0	0	0	0	0	0	0	0	0	0	0	0	0	0	0	0	0	0	0
56	0.655853	516.07	NaN	0	0	12.52	0	6.22	78.65	12.13	0	11.82	0	9.24	13.34	0	0	4.85	0	57.33	22.06	5	0	39.34	0	6.37	0	0	0	7.3	0	7.05	10.46	0	0	22.05	0	7.3	0	0	0	12.52	74.85	0	0	0	0	13.64	6.37
57	0.777753	408.71	274.61	0	0	6.63	0	11.22	0	0	0	7.78	108.55	0	0	0	0	0	0	0	0	0	0	0	0	0	0	0	0	0	0	0	0	0	0	0	0	0	0	0	0	0	0	0	0	0	0	0	0
58	0.31463	307.62	79.1	7.05	0	7.28	0	10.27	7.78	3.41	29.8	0	0	9.1	13	5.79	0	15.77	0	8.52	49.57	10.09	14.38	0	0	5.66	0	0	0	4.59	0	9.14	16.95	0	0	0	0	0	0	0	0	0	0	0	0	0	0	0	0
59	0.333659	401.95	170.94	7.08	31.1	0	0	5.23	60.7	0	0	18.73	86.84	0	0	0	0	13.91	0	7.1	NaN	0	0	0	0	0	0	0	0	0	0	0	0	0	0	0	0	0	0	0	0	0	0	0	0	0	0	0	0
60	0.445077	428.17	NaN	8.21	0	15.74	0	7.97	17.98	5.02	0	28.9	0	8.84	111.64	7.76	0	36.26	0	5	0	0	0	24.57	77.6	13.5	0	0	0	2.05	0	8.21	0	0	0	5.02	0	7.53	30.52	6.1	NaN	0	0	0	0	0	0	0	0
61	0.32311	451	87.85	7.1	0	25.68	0	6.61	6.82	6.21	0	2.42	0	6.21	11.36	5.02	0	28.64	0	5.04	29.8	18.42	44.55	0	0	6.67	38.49	5.76	0	8.95	0	6.26	21.1	7.03	65.93	0	0	0	0	0	0	0	0	0	0	0	0	0	0
62	0	504.558	504.55	0	0	0	0	0	0	0	0	0	0	0	0	0	0	0	0	0	0	0	0	0	0	0	0	0	0	0	0	0	0	0	0	0	0	0	0	0	0	0	0	0	0	0	0	0	0
63	0.742677	315.31	NaN	0	0	10.02	4.12	13.5	0	0	0	6.4	0	12.76	0	0	0	9.27	0	10.06	7.74	34.43	35.97	0	0	21.73	6.98	8.44	0	3.18	0	10.72	0	0	0	13.76	0	8	0	0	0	13.79	0	7.1	20.73	6.39	0	16.09	0
64	0.627568	420.14	51.82	0	0	5.91	70.03	0	0	0	0	13.3	0	6.02	18.78	14.56	0	109.84	0	8.8	121.7	0	0	0	0	0	0	0	0	0	0	0	0	0	0	0	0	0	0	0	0	0	0	0	0	0	0	0	0
65	0.376169	311.82	15.1	0	0	32.43	0	5.76	54.26	11.69	0	37.3	0	9.25	136.67	0	0	3.87	0	5.47	NaN	0	0	0	0	0	0	0	0	0	0	0	0	0	0	0	0	0	0	0	0	0	0	0	0	0	0	0	0
[truncated: 206 more columns]

## Sheet: WT1-N (4NQO)
Expt	WT1-N
Strain	yFS940
Sample	1 μM 4NQO	5mins 2uM CldU - 10 mins 20uM IdU
Fiber no.	Fraction replicated	Length	Unlabelled	IdU	Unlabelled	CldU	Unlabelled	IdU	Unlabelled	IdU	Unlabelled	CldU	Unlabelled	IdU	Unlabelled	IdU	Unlabelled	CldU	Unlabelled	IdU	Unlabelled	IdU	Unlabelled	CldU	Unlabelled	IdU	Unlabelled	IdU	Unlabelled	CldU	Unlabelled	IdU	Unlabelled	IdU	Unlabelled	CldU	Unlabelled	IdU	Unlabelled	IdU	Unlabelled	CldU	Unlabelled	IdU	Unlabelled	IdU	Unlabelled	CldU	Unlabelled
1	0.498076	197.34	33.64	9.56	0	16.14	0	9.57	19.1	6.6	23.65	0	0	8.2	0	0	0	9.32	0	10.32	22.73	7.28	0	21.37	NaN	0	0	0	0	0	0	0	0	0	0	0	0	0	0	0	0	0	0	0	0	0	0	0	0
2	0.511651	344.23	30.46	7.27	0	4.55	304.66	0	0	0	0	0	0	0	0	0	0	0	0	0	0	0	0	0	0	0	0	0	0	0	0	0	0	0	0	0	0	0	0	0	0	0	0	0	0	0	0	0	0
3	0.188233	265.13	35.91	15.7	142.85	0	0	5.76	0	0	0	21.82	0	6.82	37.3	0	0	0	0	0	0	0	0	0	0	0	0	0	0	0	0	0	0	0	0	0	0	0	0	0	0	0	0	0	0	0	0	0	0
4	0.125957	349.76	201.06	20.73	62.75	0	0	10	0	0	0	6.99	0	6.52	43.18	0	0	0	0	0	0	0	0	0	0	0	0	0	0	0	0	0	0	0	0	0	0	0	0	0	0	0	0	0	0	0	0	0	0
5	0.418967	499.24	NaN	0	0	31.82	181.16	8.91	0	0	0	38.43	239.45	0	0	0	0	0	0	0	0	0	0	0	0	0	0	0	0	0	0	0	0	0	0	0	0	0	0	0	0	0	0	0	0	0	0	0	0
6	0.292835	366.85	189.79	6.14	0	17.86	153.79	0	0	0	0	0	0	0	0	0	0	0	0	0	0	0	0	0	0	0	0	0	0	0	0	0	0	0	0	0	0	0	0	0	0	0	0	0	0	0	0	0	0
7	0.647669	283.33	28.64	0	0	25.95	0	7.89	3.19	8.64	0	28.68	6.1	6.75	0	0	0	14.57	2.5	0	0	0	0	5.46	0	6.02	39.32	9.1	0	44.44	0	8.5	37.66	0	0	0	0	0	0	0	0	0	0	0	0	0	0	0	0
8	0.36994	396.17	65.16	0	0	5.47	123.3	0	0	0	0	4.12	0	4.1	194.6	0	0	0	0	0	0	0	0	0	0	0	0	0	0	0	0	0	0	0	0	0	0	0	0	0	0	0	0	0	0	0	0	0	0
9	0	322.98	322.98	0	0	0	0	0	0	0	0	0	0	0	0	0	0	0	0	0	0	0	0	0	0	0	0	0	0	0	0	0	0	0	0	0	0	0	0	0	0	0	0	0	0	0	0	0	0
10	0.304754	279.98	128.4	9.34	0	19.38	0	6.3	59.55	6.99	0	13.55	29.72	0	0	0	0	6	NaN	0	0	0	0	0	0	0	0	0	0	0	0	0	0	0	0	0	0	0	0	0	0	0	0	0	0	0	0	0	0
11	0	342.56	342.56	0	0	0	0	0	0	0	0	0	0	0	0	0	0	0	0	0	0	0	0	0	0	0	0	0	0	0	0	0	0	0	0	0	0	0	0	0	0	0	0	0	0	0	0	0	0
12	0.472951	538.55	44.11	0	0	52.63	13.2	0	0	0	0	9.78	78.86	6.71	0	0	0	5.32	0	8.05	0	0	0	4.85	0	9.44	39.28	10.77	21.56	0	0	9.25	0	0	0	26.85	0	7.43	19.41	6.44	0	7.3	0	5.92	101.95	0	0	41.7	0
13	0.465255	341.92	NaN	0	0	75.1	55.52	0	0	0	0	35.554	0	4.12	170.9	0	0	0	0	0	0	0	0	0	0	0	0	0	0	0	0	0	0	0	0	0	0	0	0	0	0	0	0	0	0	0	0	0	0
14	0.121104	317.51	NaN	9.12	0	18.89	0	10.5	279.48	0	0	0	0	0	0	0	0	0	0	0	0	0	0	0	0	0	0	0	0	0	0	0	0	0	0	0	0	0	0	0	0	0	0	0	0	0	0	0	0
15	0.568168	317.61	143.96	0	0	16.92	156.62	0	0	0	0	0	0	0	0	0	0	0	0	0	0	0	0	0	0	0	0	0	0	0	0	0	0	0	0	0	0	0	0	0	0	0	0	0	0	0	0	0	0
16	0.508629	345.72	288.4	0	0	12.97	0	6.37	38.66	0	0	0	0	0	0	0	0	0	0	0	0	0	0	0	0	0	0	0	0	0	0	0	0	0	0	0	0	0	0	0	0	0	0	0	0	0	0	0	0
17	0.466537	380.92	8.64	5.05	0	5.68	0	5.68	0	0	0	8.64	0	5.25	15.69	17.33	0	29.9	0	11.16	0	0	0	6.67	51.54	6.07	0	0	0	11.82	0	7.01	109.17	0	0	30.46	0	26.83	17.98	0	0	0	0	0	0	0	0	0	0
18	0.097539	337.68	46.38	0	0	2.12	0	5.46	282.36	0	0	0	0	0	0	0	0	0	0	0	0	0	0	0	0	0	0	0	0	0	0	0	0	0	0	0	0	0	0	0	0	0	0	0	0	0	0	0	0
19	0.559087	309.09	299.11	0	0	4.4	0	5.93	NaN	0	0	0	0	0	0	0	0	0	0	0	0	0	0	0	0	0	0	0	0	0	0	0	0	0	0	0	0	0	0	0	0	0	0	0	0	0	0	0	0
20	0.133725	547.58	25.02	0	0	25.75	0	10.46	348.38	0	0	15.5	0	7.98	115.03	0	0	0	0	0	0	0	0	0	0	0	0	0	0	0	0	0	0	0	0	0	0	0	0	0	0	0	0	0	0	0	0	0	0
21	0.20994	208.8	108.8	6.6	30.5	27.1	0	10.02	25.23	0	0	0	0	0	0	0	0	0	0	0	0	0	0	0	0	0	0	0	0	0	0	0	0	0	0	0	0	0	0	0	0	0	0	0	0	0	0	0	0
22	0.442314	349.74	84.05	7.6	0	12.65	0	8.05	23.99	0	0	22.62	190.95	0	0	0	0	0	0	0	0	0	0	0	0	0	0	0	0	0	0	0	0	0	0	0	0	0	0	0	0	0	0	0	0	0	0	0	0
23	0.693038	350.35	NaN	0	0	13.04	0	9.85	0	0	0	61.63	0	10.25	0	0	0	43.99	0	9.4	64.3	9.32	0	34.59	96.5	0	0	0	0	0	0	0	0	0	0	0	0	0	0	0	0	0	0	0	0	0	0	0	0
24	0.70657	288.4	NaN	7.5	0	3.86	0	9.32	0	0	0	17.96	0	5	22.05	11.59	0	74.3	137.84	0	0	0	0	0	0	0	0	0	0	0	0	0	0	0	0	0	0	0	0	0	0	0	0	0	0	0	0	0	0
25	0.560662	434.35	36.37	0	0	13.65	0	13.64	16.4	0	0	8.35	348.3	0	0	0	0	0	0	0	0	0	0	0	0	0	0	0	0	0	0	0	0	0	0	0	0	0	0	0	0	0	0	0	0	0	0	0	0
26	0.579763	423.32	NaN	10.15	0	23.2	390.35	0	0	0	0	0	0	0	0	0	0	0	0	0	0	0	0	0	0	0	0	0	0	0	0	0	0	0	0	0	0	0	0	0	0	0	0	0	0	0	0	0	0
27	0	406.07	406.07	0	0	0	0	0	0	0	0	0	0	0	0	0	0	0	0	0	0	0	0	0	0	0	0	0	0	0	0	0	0	0	0	0	0	0	0	0	0	0	0	0	0	0	0	0	0
28	0.569298	413.74	NaN	11.07	0	11.97	390.09	0	0	0	0	0	0	0	0	0	0	0	0	0	0	0	0	0	0	0	0	0	0	0	0	0	0	0	0	0	0	0	0	0	0	0	0	0	0	0	0	0	0
29	0.561307	465.5	127.8	6.61	0	46.51	0	6.6	45.93	0	0	165.23	66.95	0	0	0	0	0	0	0	0	0	0	0	0	0	0	0	0	0	0	0	0	0	0	0	0	0	0	0	0	0	0	0	0	0	0	0	0
30	0	369.47	369.47	0	0	0	0	0	0	0	0	0	0	0	0	0	0	0	0	0	0	0	0	0	0	0	0	0	0	0	0	0	0	0	0	0	0	0	0	0	0	0	0	0	0	0	0	0	0
31	0.665742	249.97	183.06	0	0	60.54	0	6.21	NaN	0	0	0	0	0	0	0	0	0	0	0	0	0	0	0	0	0	0	0	0	0	0	0	0	0	0	0	0	0	0	0	0	0	0	0	0	0	0	0	0
32	0.55088	376.2	269.33	0	0	5.8	101.74	0	0	0	0	0	0	0	0	0	0	0	0	0	0	0	0	0	0	0	0	0	0	0	0	0	0	0	0	0	0	0	0	0	0	0	0	0	0	0	0	0	0
33	0.010561	432.47	260.74	4.57	167.43	0	0	0	0	0	0	0	0	0	0	0	0	0	0	0	0	0	0	0	0	0	0	0	0	0	0	0	0	0	0	0	0	0	0	0	0	0	0	0	0	0	0	0	0
34	0.664585	352.9	16.52	3.67	0	65.5	0	6.6	13.35	9.3	0	28.05	0	8.35	71.9	21.63	0	66.42	0	24.64	16.41	0	0	0	0	0	0	0	0	0	0	0	0	0	0	0	0	0	0	0	0	0	0	0	0	0	0	0	0
35	0.842523	378.76	79.95	0	0	248.03	50.83	0	0	0	0	0	0	0	0	0	0	0	0	0	0	0	0	0	0	0	0	0	0	0	0	0	0	0	0	0	0	0	0	0	0	0	0	0	0	0	0	0	0
36	0.471458	280.35	NaN	7.96	0	76.65	0	5.91	82.79	5.23	22.3	26.3	0	10.01	42.96	0	0	0	0	0	0	0	0	0	0	0	0	0	0	0	0	0	0	0	0	0	0	0	0	0	0	0	0	0	0	0	0	0	0
37	0	645	645	0	0	0	0	0	0	0	0	0	0	0	0	0	0	0	0	0	0	0	0	0	0	0	0	0	0	0	0	0	0	0	0	0	0	0	0	0	0	0	0	0	0	0	0	0	0
38	0.243532	355.49	15.52	0	0	13.44	0	12.05	0	0	0	16.04	0	10.23	59.3	10.02	0	7.2	0	9.24	202.81	0	0	0	0	0	0	0	0	0	0	0	0	0	0	0	0	0	0	0	0	0	0	0	0	0	0	0	0
39	0.501375	293.83	245.97	0	0	6.85	0	6.37	33.99	0	0	0	0	0	0	0	0	0	0	0	0	0	0	0	0	0	0	0	0	0	0	0	0	0	0	0	0	0	0	0	0	0	0	0	0	0	0	0	0
40	0.018199	350.42	73.59	6.38	270.59	0	0	0	0	0	0	0	0	0	0	0	0	0	0	0	0	0	0	0	0	0	0	0	0	0	0	0	0	0	0	0	0	0	0	0	0	0	0	0	0	0	0	0	0
41	0	366.37	366.37	0	0	0	0	0	0	0	0	0	0	0	0	0	0	0	0	0	0	0	0	0	0	0	0	0	0	0	0	0	0	0	0	0	0	0	0	0	0	0	0	0	0	0	0	0	0
42	0.098686	372.94	21.41	0	0	15.15	0	10	326.28	0	0	0	0	0	0	0	0	0	0	0	0	0	0	0	0	0	0	0	0	0	0	0	0	0	0	0	0	0	0	0	0	0	0	0	0	0	0	0	0
43	0.332104	523.84	228.3	0	0	45.37	0	4.32	245.5	0	0	0	0	0	0	0	0	0	0	0	0	0	0	0	0	0	0	0	0	0	0	0	0	0	0	0	0	0	0	0	0	0	0	0	0	0	0	0	0
44	0.44546	335.63	37.8	0	0	61.82	60.48	0	0	0	0	2.73	0	8.36	6.36	0	0	2.88	0	5.31	149.99	0	0	0	0	0	0	0	0	0	0	0	0	0	0	0	0	0	0	0	0	0	0	0	0	0	0	0	0
45	0.135372	498.17	35.56	0	0	12.75	0	3.64	406.69	0	0	21.98	18	0	0	0	0	0	0	0	0	0	0	0	0	0	0	0	0	0	0	0	0	0	0	0	0	0	0	0	0	0	0	0	0	0	0	0	0
46	0.660338	394.64	156.46	0	0	100.69	137.16	0	0	0	0	0	0	0	0	0	0	0	0	0	0	0	0	0	0	0	0	0	0	0	0	0	0	0	0	0	0	0	0	0	0	0	0	0	0	0	0	0	0
47	0	374.14	374.14	0	0	0	0	0	0	0	0	0	0	0	0	0	0	0	0	0	0	0	0	0	0	0	0	0	0	0	0	0	0	0	0	0	0	0	0	0	0	0	0	0	0	0	0	0	0
48	0	361.44	361.44	0	0	0	0	0	0	0	0	0	0	0	0	0	0	0	0	0	0	0	0	0	0	0	0	0	0	0	0	0	0	0	0	0	0	0	0	0	0	0	0	0	0	0	0	0	0
49	0	336.01	336.01	0	0	0	0	0	0	0	0	0	0	0	0	0	0	0	0	0	0	0	0	0	0	0	0	0	0	0	0	0	0	0	0	0	0	0	0	0	0	0	0	0	0	0	0	0	0
50	0.706157	482.14	NaN	9.1	78.2	0	0	17.73	0	0	0	22.58	192.09	0	0	0	0	12.05	37.33	0	0	0	0	38.7	3.2	0	0	0	0	13.87	3.64	0	0	0	0	22.3	31.45	0	0	0	0	0	0	0	0	0	0	0	0
51	0.552908	710.73	584	0	0	14.1	112.74	0	0	0	0	0	0	0	0	0	0	0	0	0	0	0	0	0	0	0	0	0	0	0	0	0	0	0	0	0	0	0	0	0	0	0	0	0	0	0	0	0	0
52	0.806074	271.42	NaN	0	0	18.18	11.77	6.14	0	0	0	93.21	0	19.56	0	0	0	12.14	0	6.67	24.83	6.93	0	24.66	0	6.48	16.21	2.8	0	14.7	0	8.04	NaN	0	0	0	0	0	0	0	0	0	0	0	0	0	0	0	0
53	0.303274	204.17	92.41	5.47	0	19.78	0	4.55	17.75	4.21	0	21.73	0	6.14	32	0	0	0	0	0	0	0	0	0	0	0	0	0	0	0	0	0	0	0	0	0	0	0	0	0	0	0	0	0	0	0	0	0	0
54	0.673452	520.09	26.77	0	0	17.28	102.76	0	0	0	0	8.68	90.03	0	0	0	0	16.99	257.72	0	0	0	0	0	0	0	0	0	0	0	0	0	0	0	0	0	0	0	0	0	0	0	0	0	0	0	0	0	0
55	0.212407	387.27	156.86	6.4	0	31.87	0	9.84	79.8	0	0	28.1	0	6.41	69.69	0	0	0	0	0	0	0	0	0	0	0	0	0	0	0	0	0	0	0	0	0	0	0	0	0	0	0	0	0	0	0	0	0	0
56	0.225513	332.44	213.26	7.5	0	17.5	0	6.6	8.86	0	0	18.64	0	11.36	2.74	0	0	7.73	0	5.68	32.75	0	0	0	0	0	0	0	0	0	0	0	0	0	0	0	0	0	0	0	0	0	0	0	0	0	0	0	0
57	0.373618	320.13	141.92	5.91	0	43.89	128.23	0	0	0	0	0	0	0	0	0	0	0	0	0	0	0	0	0	0	0	0	0	0	0	0	0	0	0	0	0	0	0	0	0	0	0	0	0	0	0	0	0	0
58	0.079641	536.42	475.08	9.39	0	25.92	0	7.43	18.84	0	0	0	0	0	0	0	0	0	0	0	0	0	0	0	0	0	0	0	0	0	0	0	0	0	0	0	0	0	0	0	0	0	0	0	0	0	0	0	0
59	0.451208	587.77	11	15.24	0	12.51	0	19.78	0	0	0	11.85	162.77	8.34	0	0	0	13.51	0	8.94	63.87	0	0	73.43	188.26	0	0	0	0	0	0	0	0	0	0	0	0	0	0	0	0	0	0	0	0	0	0	0	0
60	0	375.63	375.63	0	0	0	0	0	0	0	0	0	0	0	0	0	0	0	0	0	0	0	0	0	0	0	0	0	0	0	0	0	0	0	0	0	0	0	0	0	0	0	0	0	0	0	0	0	0
61	0.144502	420.99	39.65	13.21	49.1	0	0	6.02	0	0	0	2.84	0	10.3	64.85	18.04	206	7.3	0	3.03	NaN	0	0	0	0	0	0	0	0	0	0	0	0	0	0	0	0	0	0	0	0	0	0	0	0	0	0	0	0
62	0.269798	283.25	42.74	14.55	93.64	0	0	10.92	0	0	0	13.64	16.62	17.06	45.94	0	0	11.36	15.92	0	0	0	0	0	0	0	0	0	0	0	0	0	0	0	0	0	0	0	0	0	0	0	0	0	0	0	0	0	0
63	0.487725	334.7	90.14	8.18	0	26.37	0	8.64	16.82	6.53	0	25.62	0	9.42	15.76	9.56	4.77	16.42	97.1	0	0	0	0	0	0	0	0	0	0	0	0	0	0	0	0	0	0	0	0	0	0	0	0	0	0	0	0	0	0
64	0.512536	356.1	49.24	0	0	15.97	0	10.68	0	0	0	25.5	0	6.6	55.92	9.74	0	19.1	0	7.12	56.6	0	0	27.3	0	7.3	38.82	0	0	6.83	0	8.64	0	0	0	6.63	0	4.55	NaN	0	0	0	0	0	0	0	0	0	0
65	0.709012	337.13	181.57	0	0	90.51	31.82	0	0	0	0	14.2	18.9	0	0	0	0	0	0	0	0	0	0	0	0	0	0	0	0	0	0	0	0	0	0	0	0	0	0	0	0	0	0	0	0	0	0	0	0
66	0.297075	491.04	164.37	9.1	0	22.28	0	7.75	102.15	13.64	0	55.2	0	18.7	0	0	0	11.44	0	7.76	78.63	0	0	0	0	0	0	0	0	0	0	0	0	0	0	0	0	0	0	0	0	0	0	0	0	0	0	0	0
67	0.715144	243.43	23.2	0	0	75.93	0	10	7.3	10.95	0	29.15	0	4.56	5.2	7.1	0	14.11	0	9.77	46.3	0	0	0	0	0	0	0	0	0	0	0	0	0	0	0	0	0	0	0	0	0	0	0	0	0	0	0	0
[truncated: 206 more columns]

## Sheet: WT2-M (Untreated)
Expt	WT2-M
Strain	yFS940
Sample	Untreated	5mins 2uM CldU - 10 mins 20uM IdU
Fiber no.	Fraction replicated	Length	Unlabelled	IdU	Unlabelled	CldU	Unlabelled	IdU	Unlabelled	IdU	Unlabelled	CldU	Unlabelled	IdU	Unlabelled	IdU	Unlabelled	CldU	Unlabelled	IdU	Unlabelled	IdU	Unlabelled	CldU	Unlabelled	IdU	Unlabelled	IdU	Unlabelled	CldU	Unlabelled	IdU	Unlabelled	IdU	Unlabelled	CldU	Unlabelled	IdU	Unlabelled	IdU	Unlabelled	CldU	Unlabelled	IdU	Unlabelled	IdU	Unlabelled	CldU	Unlabelled
1	0.844311	633.415	72.7	0	0	3.65	0	4.29	3.636	13.16	0	31.31	0	10.3	42.57	3.95	0	92.21	0	8.44	7.97	7.53	0	71.63	0	6.37	0	0	0	13.97	0	7.03	0	0	0	90.204	141.67	0	0	0	0	0	0	0	0	0	0	0	0
2	0.571477	428.03	NaN	11.22	0	5.69	13.12	0	0	0	0	5.5	107.7	10	0	0	0	17	39.15	8.8	0	0	0	58	0	8	23	6.17	0	25.26	0	15.29	0	0	0	10.76	63.77	0	0	0	0	0	0	0	0	0	0	0	0
3	0.504576	533.88	99.46	0	0	5.53	6.02	5.79	0	0	0	11.81	0	4.41	9	6.88	0	55.16	0	6.06	9.901	6.61	0	14.8	0	6.017	209.25	6.43	0	22.72	48.59	0	0	0	0	0	0	0	0	0	0	0	0	0	0	0	0	0	0
4	0.829865	668.18	403.11	0	0	89.5	0	5.98	0	0	0	22.83	147.33	0	0	0	0	0	0	0	0	0	0	0	0	0	0	0	0	0	0	0	0	0	0	0	0	0	0	0	0	0	0	0	0	0	0	0	0
5	NaN	450.54	450.54	0	0	0	0	0	0	0	0	0	0	0	0	0	0	0	0	0	0	0	0	0	0	0	0	0	0	0	0	0	0	0	0	0	0	0	0	0	0	0	0	0	0	0	0	0	0
6	0.799858	518.92	395.94	0	0	16.46	106.11	0	0	0	0	0	0	0	0	0	0	0	0	0	0	0	0	0	0	0	0	0	0	0	0	0	0	0	0	0	0	0	0	0	0	0	0	0	0	0	0	0	0
7	0.160985	520.16	40.17	9.14	30.22	0	0	8.51	105.57	6.18	80.12	0	0	4.55	0	0	0	15.5	0	4.1	44.88	8.26	108.9	0	0	4.57	0	0	0	17.08	0	5.23	23.34	0	0	0	0	0	0	0	0	0	0	0	0	0	0	0	0
8	0.61309	292.8	18.64	7.27	0	12.74	0	5.91	4.77	5.45	15.45	0	0	6.52	0	0	0	13.791	2.12	0	0	0	0	9.4	0	7.12	11.51	5.91	0	3.03	21.52	4.77	0	0	0	35.45	0	3.8	20.46	5.16	0	14.42	0	5	21.2	0	0	24.12	0
9	0.584862	427.05	29.37	16.01	0	62.6	0	15.47	0	0	0	11.22	66.43	4.24	8.5	5.46	29.13	0	0	5	0	0	0	25.72	17.6	5	0	0	0	8.9	13.2	8.9	0	0	0	50.71	13.2	6.36	0	0	0	3.18	0	6.15	0	0	0	9.14	0
10	0.552882	385.96	98.84	18.22	0	3.94	0	11.55	0	0	0	14.57	29.11	8.66	0	0	0	11.83	0	8.41	0	0	0	10.24	0	9.78	7.29	25.22	0	8.81	0	7.3	18.18	7.88	0	39.72	0	7.3	8.65	20.48	10.92	0	0	0	0	0	0	0	0
11	0.430149	445.01	NaN	0	0	3.95	77	14.25	7.29	10.04	0	37.01	0	10	148.36	9.1	0	26.85	101.08	0	0	0	0	0	0	0	0	0	0	0	0	0	0	0	0	0	0	0	0	0	0	0	0	0	0	0	0	0	0
12	0.576561	496.46	37.55	4.86	0	13.67	0	2.77	14.88	5.62	0	12.43	0	6.38	12.99	0	0	6.45	0	3.45	0	0	0	8.52	0	6.17	10.04	3.67	24.5	0	0	5.7	0	0	0	21.09	0	5.7	12.79	6.09	3.94	0	0	7.63	4.86	3.34	37.81	0	0
13	0.716852	416.11	166.78	0	0	20.08	0	3.65	0	0	0	22.17	0	3.65	0	0	0	17.6	0	11.83	0	0	0	20.082	8.23	12.76	22.8	6.67	21.62	0	0	7.97	0	0	0	5.5	0	7.04	0	0	0	21.99	0	9.102	32.32	0	0	0	0
14	0.79648	474.66	276.27	0	0	7.29	189.72	0	0	0	0	0	0	0	0	0	0	0	0	0	0	0	0	0	0	0	0	0	0	0	0	0	0	0	0	0	0	0	0	0	0	0	0	0	0	0	0	0	0
15	0.505986	397.18	NaN	0	0	11.15	0	3.42	34.62	9.33	8	0	0	12.13	0	0	0	12.18	0	4.56	18.55	4.55	0	7.5	0	4.1	0	0	0	2.73	46.84	10.3	27.91	12.14	8.2	22.43	0	2.42	25.82	2.73	5.23	0	0	2.74	0	0	0	16.62	0
16	0.32034	434.24	6.43	4.24	0	14.77	0	4.77	0	0	0	17.73	0	3.41	58.44	5.16	0	2.44	0	7.6	0	0	0	4.55	0	5.91	41.37	4.32	0	5.69	0	3.9	3.18	4.55	0	2.73	0	2.27	101.96	5.23	0	2.74	0	9.78	78.19	0	0	7.58	24.59
17	0.79446	870.59	602.02	0	0	4.89	261.23	0	0	0	0	0	0	0	0	0	0	0	0	0	0	0	0	0	0	0	0	0	0	0	0	0	0	0	0	0	0	0	0	0	0	0	0	0	0	0	0	0	0
18	0.937778	816.08	122.38	0	0	51.04	344.19	0	0	0	0	6.2	0	10.23	0	0	0	7.27	0	25	0	0	0	6.82	173.25	0	0	0	0	29.56	0	3.95	0	0	0	3.35	0	4.56	0	0	0	10.02	15.481	0	0	0	0	0	0
19	0.351979	425.66	17.33	6.82	131.84	0	0	7.58	0	0	0	35.18	0	6.36	66.4	7.5	4.85	0	0	9.78	0	0	0	20.24	0	3.64	12.5	15	37.94	0	0	8.86	0	0	0	26	0	4.12	7.29	0	0	0	0	0	0	0	0	0	0
20	0.737045	529.07	NaN	5.91	0	17.3	0	6.82	19.09	7.27	0	50.03	0	10.5	0	0	0	35	0	3.64	0	0	0	26.83	0	3.95	5.15	0	0	11.83	0	10.23	18.89	0	0	21.14	0	14.4	0	0	0	17.64	0	6.21	19.57	6.37	0	28.47	0
21	0.811583	958.11	616.8	0	0	84.62	255.06	0	0	0	0	0	0	0	0	0	0	0	0	0	0	0	0	0	0	0	0	0	0	0	0	0	0	0	0	0	0	0	0	0	0	0	0	0	0	0	0	0	0
22	0.630258	488.85	37.94	16.54	3.67	18.77	0	6.4	31.12	9.87	0	3.67	0	6.38	21.05	10.95	22.33	0	0	8.57	0	0	0	15.3	0	4.85	4.89	6.73	0	30.15	0	8.2	60.34	8.2	0	37.78	0	16.13	0	0	0	17.1	0	5.49	0	0	0	37	0
23	0.79863	808.34	450.84	0	0	20.93	339.27	0	0	0	0	0	0	0	0	0	0	0	0	0	0	0	0	0	0	0	0	0	0	0	0	0	0	0	0	0	0	0	0	0	0	0	0	0	0	0	0	0	0
24	0.674767	445.85	30.96	8.19	0	54.12	0	7.27	0	0	0	35.45	0	8.18	45.91	15.481	0	18.67	0	9.33	24.77	7.96	0	8.64	0	22.97	5	8.65	9.12	0	0	8.65	30.27	7.28	0	38.2	0	5.91	0	0	0	22.86	0	15.16	NaN	0	0	0	0
25	0.614524	583.29	184.29	18.64	0	30.94	0	18.19	0	0	0	11.23	0	12.14	0	0	0	9.8	0	14.12	0	0	0	9.78	0	8.88	0	0	0	43.65	0	7.05	17.07	5.93	0	36.38	0	5.25	0	0	0	4.86	0	7.89	0	0	0	13.97	0
26	0.361996	535	NaN	10.01	0	8.19	0	8.81	38.5	5.46	0	14.24	0	17.9	60.47	5.23	0	10.48	0	6.14	22.73	30.49	63.7	0	0	6.63	0	0	0	11.17	0	6.6	10.01	4.32	0	43.92	0	5.45	148.34	0	0	0	0	0	0	0	0	0	0
27	0.752603	450.83	NaN	10.91	0	37.05	0	2.28	15.23	10.93	0	39.1	16.43	15.8	0	0	0	11.52	59.1	10.32	0	0	0	22.28	113.77	0	0	0	0	8.18	82.73	0	0	0	0	0	0	0	0	0	0	0	0	0	0	0	0	0	0
28	0.56219	477.86	NaN	0	0	4.56	0	9.42	46.61	12.1	50.24	0	0	7.74	0	0	0	8.05	0	6.71	25.96	9.11	5.46	0	0	10.34	34.13	5.02	0	7.73	0	2.96	0	0	0	38.54	0	4.34	0	0	0	36.3	0	4.6	0	0	0	13.5	0
29	0.434279	462.57	37.95	3.99	0	19.45	0	3.99	17.97	7.63	0	6.09	0	7.07	0	0	0	86.84	0	5.49	32.66	12.15	27.29	0	0	7.59	0	0	0	33.43	0	6.4	144.82	0	0	0	0	0	0	0	0	0	0	0	0	0	0	0	0
30	0.291265	635.52	139.76	3.19	0	13.48	0	7.1	0	0	0	2.06	0	5.75	30.12	5.02	0	21.651	0	2.17	0	0	0	1.71	0	1.83	5.59	8.23	0	12.56	0	8	78.52	7.3	0	29.19	0	2.96	94.03	6.091	0	4.89	3.64	0	0	0	0	32.37	0
31	0.422062	560.74	64.17	8.21	0	1.97	0	5.31	21.41	8.21	0	25.76	0	7.74	8.19	3.79	0	5.61	5.46	5.15	0	0	0	2.13	0	2.12	3.65	8.35	0	24.47	0	5.7	21.09	4.39	54.12	0	0	12.51	0	0	0	21.14	0	7.05	3.87	42.99	0	13.992	0
32	0.456619	489.33	39.71	9.47	0	58.86	0	8.2	148.68	6.54	0	34.33	0	24.75	0	0	0	30.62	0	18.75	16.8	8.07	0	18.97	0	6.43	62.55	0	0	0	0	0	0	0	0	0	0	0	0	0	0	0	0	0	0	0	0	0	0
33	0.540141	717.63	19.57	7.28	0	20.64	0	6.36	91.91	15.8	5.79	0	0	9.44	0	0	0	6.98	0	10.61	0	0	0	3.94	23.65	0	0	0	0	10	0	7.88	17.58	10.25	0	13.64	0	7.5	28.5	8.51	0	22.73	0	6.67	52.81	10.69	0	51.86	0
34	0.806908	719.29	671.11	0	0	47.31	NaN	0	0	0	0	0	0	0	0	0	0	0	0	0	0	0	0	0	0	0	0	0	0	0	0	0	0	0	0	0	0	0	0	0	0	0	0	0	0	0	0	0	0
35	0.782223	902.95	189.14	0	0	10.31	312.73	0	0	0	0	107.84	0	7.89	0	0	0	15.77	0	8.53	0	0	0	12.74	29.41	9.55	0	0	0	4.55	2.5	0	0	0	0	3.64	0	6.61	22.5	12.05	66.82	0	0	7.58	0	0	0	7.9	0
36	0.575309	414.69	30.54	19.56	0	51.14	0	4.32	28.51	3.64	0	11.53	0	4.55	33.64	3.94	6.14	0	0	5.23	0	0	0	3	0	11.15	5.46	5.47	0	24.1	0	3.64	37.88	3.2	0	14.78	0	4.77	32.96	5.69	0	35.02	0	10.91	0	0	0	7.05	0
37	0.477103	382.02	110.38	4.32	0	10.46	0	3.42	3.19	5.91	0	4.1	5.02	0	0	0	0	6.4	0	4.32	8.66	5.93	0	33.49	0	7.31	7.5	6.82	0	39.41	0	6.36	19.48	0	0	17.33	0	7.28	16.68	0	0	10.32	0	5.16	34.62	0	0	0	0
38	0.244252	463.3	129.11	7.58	0	23.94	0	7.27	100.45	4.89	0	22.75	0	9.09	8.18	8.18	48.22	0	0	6.67	14.85	6.67	0	7.58	0	7.88	47.28	0	0	0	0	0	0	0	0	0	0	0	0	0	0	0	0	0	0	0	0	0	0
39	0.368117	610.24	11.85	8.5	0	12.96	0	3.64	10.48	8.41	0	12.51	0	9.57	13.65	5.91	0	6.36	0	8.79	0	0	0	23.67	0	5.77	19.71	8.19	0	17.58	0	11.22	0	0	0	6.82	0	3.42	0	0	0	13.64	0	7.97	47.88	5.69	0	11.16	0
40	0.437891	574.32	12.31	12.42	28.81	3	0	8.79	26.37	9.11	0	66.97	0	9.1	173.44	0	0	50.13	0	9.55	10.1	12.12	0	30.04	0	9.72	63.74	0	0	5	0	15.24	0	0	0	6.36	0	5.45	10	0	0	0	0	0	0	0	0	0	0
41	0.319806	504.67	46.21	9.19	0	37.25	0	11.19	0	0	0	10.02	0	8.26	0	0	0	3.44	0	2.77	0	0	0	9.14	0	7.29	43.714	3.95	77.47	0	0	6.7	47.92	0	0	4.24	0	8.84	83.35	4.8	0	4.55	0	3.44	7.1	6.83	0	13.73	0
42	0.796059	520.57	264.52	0	0	6.95	248.53	0	0	0	0	0	0	0	0	0	0	0	0	0	0	0	0	0	0	0	0	0	0	0	0	0	0	0	0	0	0	0	0	0	0	0	0	0	0	0	0	0	0
43	0.420641	419.5	30.13	3.21	0	2.74	22.78	9.16	0	0	0	3.21	8.91	5.72	0	0	0	20.67	36.62	5.23	46.12	16.54	0	58.29	0	7.33	16.67	9.45	32.92	0	0	8	0	0	0	20.55	0	6.46	49.03	0	0	0	0	0	0	0	0	0	0
44	0.549182	601.66	64.87	7.43	15.22	0	0	18.97	0	0	0	15.6	0	13.8	0	0	0	10.11	0	8.84	0	0	0	19.63	0	14.4	7.67	8.92	0	50.94	0	5.27	8.04	8.3	0	15.21	0	11.99	6.02	3.67	0	9.27	0	11.28	16.18	9.16	0	19.13	0
45	0	570.78	570.78	0	0	0	0	0	0	0	0	0	0	0	0	0	0	0	0	0	0	0	0	0	0	0	0	0	0	0	0	0	0	0	0	0	0	0	0	0	0	0	0	0	0	0	0	0	0
46	0.565018	382.12	15.17	6.39	0	19.29	53.27	0	0	0	0	13.25	0	14.92	0	0	0	8.57	0	7.67	0	0	0	12.9	57.16	18.32	0	0	0	40.43	0	3.21	13.08	12.22	49.92	0	0	6.91	27.97	0	0	0	0	0	0	0	0	0	0
47	0.056608	689.25	NaN	0	0	19.68	647.61	19.18	NaN	0	0	0	0	0	0	0	0	0	0	0	0	0	0	0	0	0	0	0	0	0	0	0	0	0	0	0	0	0	0	0	0	0	0	0	0	0	0	0	0
[truncated: 206 more columns]

## Sheet: WT2-M (MMS)
Expt	WT2-M
Strain	yFS940
Sample	0.03% MMS	5mins 2uM CldU - 10 mins 20uM IdU
Fiber no.	Fraction replicated	Length	Unlabelled	IdU	Unlabelled	CldU	Unlabelled	IdU	Unlabelled	IdU	Unlabelled	CldU	Unlabelled	IdU	Unlabelled	IdU	Unlabelled	CldU	Unlabelled	IdU	Unlabelled	IdU	Unlabelled	CldU	Unlabelled	IdU	Unlabelled	IdU	Unlabelled	CldU	Unlabelled	IdU	Unlabelled	IdU	Unlabelled	CldU	Unlabelled	IdU	Unlabelled	IdU	Unlabelled	CldU	Unlabelled	IdU	Unlabelled	IdU	Unlabelled	CldU	Unlabelled
1	0.252185	196.57	20.5	3.63	0	7.5	9.32	11.6	0	0	0	3.64	52.34	2.5	0	0	0	14.11	0	6.36	64.15	0	0	0	0	0	0	0	0	0	0	0	0	0	0	0	0	0	0	0	0	0	0	0	0	0	0	0	0
2	0.50926	323.07	8.23	0	0	25.97	6.83	15.51	0	0	0	5.68	114.62	0	0	0	0	12.5	135.52	0	0	0	0	0	0	0	0	0	0	0	0	0	0	0	0	0	0	0	0	0	0	0	0	0	0	0	0	0	0
3	0.502489	217.03	7.74	9.39	0	66.41	40.34	7.3	0	0	0	23.69	0	4.24	61.85	0	0	0	0	0	0	0	0	0	0	0	0	0	0	0	0	0	0	0	0	0	0	0	0	0	0	0	0	0	0	0	0	0	0
4	0.349243	287.1	41.52	9.77	0	5.7	33.23	0	0	0	0	7.89	188.89	0	0	0	0	0	0	0	0	0	0	0	0	0	0	0	0	0	0	0	0	0	0	0	0	0	0	0	0	0	0	0	0	0	0	0	0
5	0.331793	229.85	9.1	5.76	0	6.07	43.49	6.39	0	0	0	11.82	146.39	0	0	0	0	0	0	0	0	0	0	0	0	0	0	0	0	0	0	0	0	0	0	0	0	0	0	0	0	0	0	0	0	0	0	0	0
6	0.297854	186.47	108.19	2.73	0	17.58	0	10.93	12.12	7.58	0	11.853	15.92	0	0	0	0	0	0	0	0	0	0	0	0	0	0	0	0	0	0	0	0	0	0	0	0	0	0	0	0	0	0	0	0	0	0	0	0
7	0.259968	211	33.21	10.3	0	9.7	0	8.79	3	6.07	0	13.67	0	6.37	120.07	0	0	0	0	0	0	0	0	0	0	0	0	0	0	0	0	0	0	0	0	0	0	0	0	0	0	0	0	0	0	0	0	0	0
8	0.440439	267.58	124.71	0	0	50.03	96.47	0	0	0	0	0	0	0	0	0	0	0	0	0	0	0	0	0	0	0	0	0	0	0	0	0	0	0	0	0	0	0	0	0	0	0	0	0	0	0	0	0	0
9	0	264.63	264.63	0	0	0	0	0	0	0	0	0	0	0	0	0	0	0	0	0	0	0	0	0	0	0	0	0	0	0	0	0	0	0	0	0	0	0	0	0	0	0	0	0	0	0	0	0	0
10	0.46873	219.32	NaN	21.59	0	9.7	0	3.35	0	0	0	7.6	0	12.46	0	0	0	12.14	0	9.14	0	0	0	4.25	33.1	5.16	0	0	0	11.53	0	5.46	82.94	0	0	0	0	0	0	0	0	0	0	0	0	0	0	0	0
11	0.193309	457.32	12.31	4.55	0	15.72	110.24	4.56	176.24	3.65	0	19.45	0	6.67	62.87	8.49	0	22.48	7.33	0	0	0	0	0	0	0	0	0	0	0	0	0	0	0	0	0	0	0	0	0	0	0	0	0	0	0	0	0	0
12	0.445997	209.15	33.64	0	0	2.73	0	8.87	0	0	0	10.24	0	3.41	0	0	0	3.18	65.46	0	0	0	0	13.19	0	6.82	62.42	0	0	0	0	0	0	0	0	0	0	0	0	0	0	0	0	0	0	0	0	0	0
13	0.295341	217.37	NaN	4.09	0	15.46	0	4.32	0	0	0	7.96	0	5.25	61.84	7.74	0	15.92	0	3.86	92.29	0	0	0	0	0	0	0	0	0	0	0	0	0	0	0	0	0	0	0	0	0	0	0	0	0	0	0	0
14	0.302154	295.93	20.91	2.05	0	2.96	0	3.87	6.59	6.591	0	7.96	32.5	8.64	0	0	0	7.5	0	5.91	0	0	0	15	2.5	7.96	0	0	0	6.14	0	6.67	133.75	8.64	11.36	0	0	0	0	0	0	0	0	0	0	0	0	0	0
15	0.08469	229.04	84.19	5.25	0	10.29	0	3.87	125.59	0	0	0	0	0	0	0	0	0	0	0	0	0	0	0	0	0	0	0	0	0	0	0	0	0	0	0	0	0	0	0	0	0	0	0	0	0	0	0	0
16	0.449381	217.27	20.46	0	0	29.1	68.49	5.76	0	0	0	3.64	61.82	0	0	0	0	3.95	0	6.67	0	0	0	5.76	11.83	0	0	0	0	0	0	0	0	0	0	0	0	0	0	0	0	0	0	0	0	0	0	0	0
17	0.492232	369.54	31.37	0	0	8.79	136.36	0	0	0	0	11.21	0	10.3	0	0	0	6.67	32.44	6.82	0	0	0	23.87	100	0	0	0	0	0	0	0	0	0	0	0	0	0	0	0	0	0	0	0	0	0	0	0	0
18	0.330498	326.37	219.1	0	0	16.06	20.61	2.73	0	0	0	10	0	10.61	48.18	0	0	0	0	0	0	0	0	0	0	0	0	0	0	0	0	0	0	0	0	0	0	0	0	0	0	0	0	0	0	0	0	0	0
19	0.074909	252.31	113.58	5.91	0	5	0	7.97	119.58	0	0	0	0	0	0	0	0	0	0	0	0	0	0	0	0	0	0	0	0	0	0	0	0	0	0	0	0	0	0	0	0	0	0	0	0	0	0	0	0
20	0.4784	207.82	46.37	9.34	0	22.5	16.62	7.27	0	0	0	26.83	31.82	5.68	0	0	0	1.81	21.86	0	0	0	0	9.1	0	5.15	3.11	0	0	0	0	0	0	0	0	0	0	0	0	0	0	0	0	0	0	0	0	0	0
21	0.57336	220.51	32.74	0	0	26.38	24.1	7.28	0	0	0	16.38	9.32	2.58	0	0	0	9.4	17.13	9.21	0	0	0	9.32	19.4	8.5	0	0	0	27.91	5	0	0	0	0	0	0	0	0	0	0	0	0	0	0	0	0	0	0
22	0.209525	290	186.85	2.96	0	17.96	0	3.18	23.87	0	0	28.19	27	0	0	0	0	0	0	0	0	0	0	0	0	0	0	0	0	0	0	0	0	0	0	0	0	0	0	0	0	0	0	0	0	0	0	0	0
23	0.479813	201.82	NaN	0	0	22.75	0	7.88	70.61	0	0	50.45	50	0	0	0	0	0	0	0	0	0	0	0	0	0	0	0	0	0	0	0	0	0	0	0	0	0	0	0	0	0	0	0	0	0	0	0	0
24	0.317206	213.2	37.75	7.12	0	6.67	59.1	2.16	0	0	0	18.86	0	4.66	31.21	4.77	0	2.27	2.39	2.97	0	0	0	5.46	0	12.85	15.47	0	0	0	0	0	0	0	0	0	0	0	0	0	0	0	0	0	0	0	0	0	0
25	0.50461	265.74	43.72	8.64	0	44.81	0	4.55	54.56	8.18	0	26.99	4.24	5.61	0	0	0	2.88	17.76	0	0	0	0	17.58	0	4.24	19.57	0	0	0	0	0	0	0	0	0	0	0	0	0	0	0	0	0	0	0	0	0	0
26	0.513983	274.56	8.65	0	0	30.61	0	6.7	38.8	2.73	0	17	0	4.404	20.7	3.03	0	25.93	0	11.36	41.23	0	0	12.73	7.27	3.94	0	0	0	11.06	28.46	0	0	0	0	0	0	0	0	0	0	0	0	0	0	0	0	0	0
27	0.659558	286.47	31.03	0	0	3.32	0	4.32	0	0	0	10.04	0	12.29	15.46	0	0	7.05	0	5.77	12.74	6.97	0	23.49	102.31	0	0	0	0	19.78	0	6.14	0	0	0	26.14	NaN	0	0	0	0	0	0	0	0	0	0	0	0
28	0	201.42	201.42	0	0	0	0	0	0	0	0	0	0	0	0	0	0	0	0	0	0	0	0	0	0	0	0	0	0	0	0	0	0	0	0	0	0	0	0	0	0	0	0	0	0	0	0	0	0
29	0.576777	280.1	NaN	0	0	4.1	0	2.96	0	0	0	5.23	0	6.6	10.46	0	0	23.87	0	7.73	0	0	0	13.18	7.27	2.73	60.46	4.55	0	23.19	0	6.82	12.42	10.3	0	3.64	8.79	0	0	0	0	5.15	0	4.09	0	0	0	11.97	0
30	0.223703	285.83	117.42	4.56	0	19.42	0	5.16	60.66	4.7	0	9.71	66.87	0	0	0	0	0	0	0	0	0	0	0	0	0	0	0	0	0	0	0	0	0	0	0	0	0	0	0	0	0	0	0	0	0	0	0	0
31	0.47187	230.81	NaN	5.76	0	24.87	0	5.91	0	0	0	16.15	176.12	0	0	0	0	0	0	0	0	0	0	0	0	0	0	0	0	0	0	0	0	0	0	0	0	0	0	0	0	0	0	0	0	0	0	0	0
32	0.523858	490.24	NaN	4.56	0	31.91	24.58	0	0	0	0	29.74	0	3.64	0	0	0	12.96	0	2.96	0	0	0	10.24	122.85	0	0	0	0	4.57	2.05	0	0	0	0	2.73	238.07	0	0	0	0	0	0	0	0	0	0	0	0
33	0.442164	218.73	20	7.51	33.66	13.42	0	7.05	37.3	0	0	20.64	2.73	0	0	0	0	8.79	35.78	0	0	0	0	13.03	18.92	0	0	0	0	0	0	0	0	0	0	0	0	0	0	0	0	0	0	0	0	0	0	0	0
34	0.334874	298.95	207.04	0	0	12.33	0	6.14	47.79	0	0	12.53	12.68	0	0	0	0	0	0	0	0	0	0	0	0	0	0	0	0	0	0	0	0	0	0	0	0	0	0	0	0	0	0	0	0	0	0	0	0
35	0.53973	249.46	NaN	0	0	8.42	0	2.74	18.5	6.82	0	22.08	0	4.78	29.09	0	0	10.68	0	8.57	0	0	0	15.48	0	3.05	14.56	6.371	0	12.13	3.33	4.24	41.61	7.17	0	13.06	0	9.11	7.78	0	0	0	0	0	0	0	0	0	0
36	0.402192	324.47	55.02	0	0	28.67	8.81	0	0	0	0	10.32	221.55	0	0	0	0	0	0	0	0	0	0	0	0	0	0	0	0	0	0	0	0	0	0	0	0	0	0	0	0	0	0	0	0	0	0	0	0
37	0	219.24	0	0	0	0	0	0	0	0	0	0	0	0	0	0	0	0	0	0	0	0	0	0	0	0	0	0	0	0	0	0	0	0	0	0	0	0	0	0	0	0	0	0	0	0	0	0	0
38	0.402213	256.36	92.55	0	0	12.27	14.55	0	0	0	0	20	0	5.77	82.73	8.5	0	19.71	NaN	0	0	0	0	0	0	0	0	0	0	0	0	0	0	0	0	0	0	0	0	0	0	0	0	0	0	0	0	0	0
39	0.382383	226.13	29.12	4.55	16.6	0	0	2.73	0	0	0	15.19	0	5.15	18.51	0	0	13.95	5.61	6.37	21.83	5	0	13.2	0	3.2	32.3	0	0	10	23.32	0	0	0	0	0	0	0	0	0	0	0	0	0	0	0	0	0	0
40	0.204851	296.6	114.164	4.57	0	7.05	0	2.73	54.35	4.55	0	10.91	99.22	0	0	0	0	0	0	0	0	0	0	0	0	0	0	0	0	0	0	0	0	0	0	0	0	0	0	0	0	0	0	0	0	0	0	0	0
41	0.209107	283.18	52.85	8.53	13.36	17.67	26.37	0	0	0	0	5.15	0	5.16	9.47	8.81	136.1	0	0	0	0	0	0	0	0	0	0	0	0	0	0	0	0	0	0	0	0	0	0	0	0	0	0	0	0	0	0	0	0
42	0.06197	269	5.46	0	0	8.18	93.75	6.83	155.65	0	0	0	0	0	0	0	0	0	0	0	0	0	0	0	0	0	0	0	0	0	0	0	0	0	0	0	0	0	0	0	0	0	0	0	0	0	0	0	0
43	0.132175	200.75	70.1	6.07	0	14.25	0	6.37	105.14	0	0	0	0	0	0	0	0	0	0	0	0	0	0	0	0	0	0	0	0	0	0	0	0	0	0	0	0	0	0	0	0	0	0	0	0	0	0	0	0
44	0.536857	292.28	87.35	5.76	0	11.82	20	5.49	0	0	0	11	7.28	8.49	0	0	0	30.96	0	7.89	9.41	6.07	0	65.06	18.19	0	0	0	0	0	0	0	0	0	0	0	0	0	0	0	0	0	0	0	0	0	0	0	0
45	0.349574	257.5	NaN	4.59	0	8.81	244.1	0	0	0	0	0	0	0	0	0	0	0	0	0	0	0	0	0	0	0	0	0	0	0	0	0	0	0	0	0	0	0	0	0	0	0	0	0	0	0	0	0	0
46	0.37745	237.52	NaN	0	0	10.24	25.71	0	0	0	0	12.55	100.03	8	0	0	0	15.7	11.37	0	0	0	0	9.72	45.06	0	0	0	0	0	0	0	0	0	0	0	0	0	0	0	0	0	0	0	0	0	0	0	0
47	0.642439	218.24	23.64	0	0	11.82	0	16.82	0	0	0	19.55	8.53	0	0	0	0	20.62	0	6.36	0	0	0	13.34	26.06	3.94	0	0	0	21.83	46.83	0	0	0	0	0	0	0	0	0	0	0	0	0	0	0	0	0	0
48	0.358306	357.91	72.73	0	0	14.1	44.63	10.23	0	0	0	6.82	4.77	0	0	0	0	10.91	193.12	0	0	0	0	0	0	0	0	0	0	0	0	0	0	0	0	0	0	0	0	0	0	0	0	0	0	0	0	0	0
49	0.153338	238.73	25.97	4.84	0	26.97	0	4.85	176.45	0	0	0	0	0	0	0	0	0	0	0	0	0	0	0	0	0	0	0	0	0	0	0	0	0	0	0	0	0	0	0	0	0	0	0	0	0	0	0	0
50	0.361869	339.23	57.8	0	0	12.74	0	5.46	75.5	2.95	0	3.41	16.82	4.77	0	0	0	9.1	24.7	0	0	0	0	11.17	0	3.86	27.8	5.77	0	11.9	68.37	0	0	0	0	0	0	0	0	0	0	0	0	0	0	0	0	0	0
51	0.602796	239.6	83.2	0	0	44.1	57.27	0	0	0	0	39.59	17.27	0	0	0	0	0	0	0	0	0	0	0	0	0	0	0	0	0	0	0	0	0	0	0	0	0	0	0	0	0	0	0	0	0	0	0	0
52	0.728216	235.58	NaN	0	0	20.93	5.23	8.19	0	0	0	23.43	0	2.73	28.64	5.68	0	34.56	0	6.82	0	0	0	34.57	0	3.64	0	0	0	4.32	15.23	6.37	0	0	0	3.64	14.56	5.46	0	0	0	10.23	NaN	0	0	0	0	0	0
53	0.185905	355.95	92.39	0	0	10	66	7	0	0	0	12.52	0	7.53	159.84	0	0	0	0	0	0	0	0	0	0	0	0	0	0	0	0	0	0	0	0	0	0	0	0	0	0	0	0	0	0	0	0	0	0
54	0.363565	232.86	83.29	0	0	16.84	132.37	0	0	0	0	0	0	0	0	0	0	0	0	0	0	0	0	0	0	0	0	0	0	0	0	0	0	0	0	0	0	0	0	0	0	0	0	0	0	0	0	0	0
55	0.364367	268.65	23.79	0	0	20.96	0	3.65	5.78	0	0	26.55	0	4.4	0	0	0	9.4	0	5.04	54.84	4.78	0	10.01	0	5.47	93.54	0	0	0	0	0	0	0	0	0	0	0	0	0	0	0	0	0	0	0	0	0	0
56	0.107978	199.82	28.27	0	0	9.36	0	3.41	159.4	0	0	0	0	0	0	0	0	0	0	0	0	0	0	0	0	0	0	0	0	0	0	0	0	0	0	0	0	0	0	0	0	0	0	0	0	0	0	0	0
57	0.300798	231.17	187.95	0	0	8.42	0	2.96	34.62	0	0	0	0	0	0	0	0	0	0	0	0	0	0	0	0	0	0	0	0	0	0	0	0	0	0	0	0	0	0	0	0	0	0	0	0	0	0	0	0
58	0.245235	263.7	NaN	5.76	0	7.12	39.7	8.41	135.47	0	0	6.36	0	17.1	0	0	0	6.36	22.05	6.15	0	0	0	6.82	NaN	0	0	0	0	0	0	0	0	0	0	0	0	0	0	0	0	0	0	0	0	0	0	0	0
59	0.104313	229.1	19.1	0	0	13.64	0	4.55	194.56	0	0	0	0	0	0	0	0	0	0	0	0	0	0	0	0	0	0	0	0	0	0	0	0	0	0	0	0	0	0	0	0	0	0	0	0	0	0	0	0
60	0.469922	240.92	5.46	0	0	28.64	48.64	0	0	0	0	5.68	27.27	3.64	0	0	0	2.16	17.85	5.23	0	0	0	9.85	36.59	3.49	0	0	0	18.05	27.64	0	0	0	0	0	0	0	0	0	0	0	0	0	0	0	0	0	0
61	0.54697	283.68	25.97	5.16	0	3.64	86.4	0	0	0	0	83.2	14.55	7.05	0	0	0	7.5	0	3.42	47.76	0	0	0	0	0	0	0	0	0	0	0	0	0	0	0	0	0	0	0	0	0	0	0	0	0	0	0	0
62	0.365639	236.45	8.64	4.55	86.1	10	26.1	13.18	0	0	0	8.64	5	2.3	0	0	0	1.82	0	2.5	0	0	0	2.73	0	13.86	0	0	0	15.7	33.66	0	0	0	0	0	0	0	0	0	0	0	0	0	0	0	0	0	0
63	0.251723	199.17	105.05	5.23	0	40.48	0	4.32	43.67	0	0	0	0	0	0	0	0	0	0	0	0	0	0	0	0	0	0	0	0	0	0	0	0	0	0	0	0	0	0	0	0	0	0	0	0	0	0	0	0
64	0.287153	224.66	9.1	0	0	19.78	24.87	0	0	0	0	10.91	29.42	5.68	0	0	0	7.5	0	5	113.71	0	0	0	0	0	0	0	0	0	0	0	0	0	0	0	0	0	0	0	0	0	0	0	0	0	0	0	0
65	0.443871	234.1	NaN	0	0	14.61	0	7.9	109.66	9.1	0	50.94	0	4.55	0	0	0	7.51	30.31	0	0	0	0	0	0	0	0	0	0	0	0	0	0	0	0	0	0	0	0	0	0	0	0	0	0	0	0	0	0
66	0.358199	275.89	29.6	5.76	0	4.25	74.77	3.18	0	0	0	10.01	5.91	4.55	18.89	6.83	0	42.51	72.36	0	0	0	0	0	0	0	0	0	0	0	0	0	0	0	0	0	0	0	0	0	0	0	0	0	0	0	0	0	0
67	0.363573	340.51	59.2	0	0	12.1	0	5.46	75.53	5	0	2.88	16.22	5.15	0	0	0	9.4	25.31	0	0	0	0	13.86	28	5.68	0	0	0	12.07	66	0	0	0	0	0	0	0	0	0	0	0	0	0	0	0	0	0	0
68	0.041344	296.44	20.05	4.25	12.12	3.64	0	4.4	252.8	0	0	0	0	0	0	0	0	0	0	0	0	0	0	0	0	0	0	0	0	0	0	0	0	0	0	0	0	0	0	0	0	0	0	0	0	0	0	0	0
69	0	266.44	266.44	0	0	0	0	0	0	0	0	0	0	0	0	0	0	0	0	0	0	0	0	0	0	0	0	0	0	0	0	0	0	0	0	0	0	0	0	0	0	0	0	0	0	0	0	0	0
70	0.368702	226.42	82.77	4.1	0	27.51	0	5.15	0	0	0	19.32	89.1	0	0	0	0	0	0	0	0	0	0	0	0	0	0	0	0	0	0	0	0	0	0	0	0	0	0	0	0	0	0	0	0	0	0	0	0
71	0	237.31	237.31	0	0	0	0	0	0	0	0	0	0	0	0	0	0	0	0	0	0	0	0	0	0	0	0	0	0	0	0	0	0	0	0	0	0	0	0	0	0	0	0	0	0	0	0	0	0
72	0.426048	208.22	NaN	7.74	0	26.2	173.65	0	0	0	0	0	0	0	0	0	0	0	0	0	0	0	0	0	0	0	0	0	0	0	0	0	0	0	0	0	0	0	0	0	0	0	0	0	0	0	0	0	0
73	0.364152	224.7	13.64	0	0	23.82	0	4.55	54.58	0	0	12.52	11.23	7.01	0	0	0	13.7	20.31	4.4	18.2	0	0	10.02	0	3.33	32.35	0	0	0	0	0	0	0	0	0	0	0	0	0	0	0	0	0	0	0	0	0	0
74	0.370121	223.24	205.47	0	0	15.47	0	2.88	NaN	0	0	0	0	0	0	0	0	0	0	0	0	0	0	0	0	0	0	0	0	0	0	0	0	0	0	0	0	0	0	0	0	0	0	0	0	0	0	0	0
75	0.412654	235.61	12.31	3	0	15.24	0	5.7	19.55	3.2	24.56	0	0	4.78	0	0	0	20.46	0	4.32	32.74	0	0	18.49	74.61	0	0	0	0	0	0	0	0	0	0	0	0	0	0	0	0	0	0	0	0	0	0	0	0
76	0.215768	202	107.84	5.23	0	17.5	0	2.27	34.79	5.23	0	5.91	0	7.73	16.82	0	0	0	0	0	0	0	0	0	0	0	0	0	0	0	0	0	0	0	0	0	0	0	0	0	0	0	0	0	0	0	0	0	0
77	0.355751	216.43	35.46	0	0	14.55	0	3.18	84.25	0	0	11.37	0	2.96	5.23	0	0	22.1	37.6	0	0	0	0	0	0	0	0	0	0	0	0	0	0	0	0	0	0	0	0	0	0	0	0	0	0	0	0	0	0
78	0.425875	255.12	93.71	0	0	23.19	32.78	5.46	0	0	0	28	72.03	0	0	0	0	0	0	0	0	0	0	0	0	0	0	0	0	0	0	0	0	0	0	0	0	0	0	0	0	0	0	0	0	0	0	0	0
79	0.33875	220.57	13.64	4.25	0	6.37	5.46	3.34	0	0	0	4.09	12.88	7.88	16.82	5.02	0	9.57	14.1	6.98	66.18	7.28	0	12.28	24.82	0	0	0	0	0	0	0	0	0	0	0	0	0	0	0	0	0	0	0	0	0	0	0	0
80	0.506967	273.3	NaN	0	0	49.11	50.92	0	0	0	0	11.82	161.44	0	0	0	0	0	0	0	0	0	0	0	0	0	0	0	0	0	0	0	0	0	0	0	0	0	0	0	0	0	0	0	0	0	0	0	0
81	0.484553	289.37	66.9	5.15	0	22.12	0	4.86	18.67	0	0	79.15	93.13	0	0	0	0	0	0	0	0	0	0	0	0	0	0	0	0	0	0	0	0	0	0	0	0	0	0	0	0	0	0	0	0	0	0	0	0
82	0.53884	207.76	20.02	5.76	0	17.88	0	7.88	12.12	0	0	9.4	0	5.15	28.5	4.78	0	5	2.5	0	0	0	0	3.64	0	6.59	13.18	0	0	16.61	5	0	0	0	0	16.6	26.4	0	0	0	0	0	0	0	0	0	0	0	0
83	0.530352	204.56	52.73	0	0	11.36	0	5.91	0	0	0	20.91	0	6.83	0	0	0	20.04	0	5.25	33.64	0	0	7.5	33.64	0	0	0	0	0	0	0	0	0	0	0	0	0	0	0	0	0	0	0	0	0	0	0	0
84	0.414353	328.18	39.1	0	0	48.2	241.82	0	0	0	0	0	0	0	0	0	0	0	0	0	0	0	0	0	0	0	0	0	0	0	0	0	0	0	0	0	0	0	0	0	0	0	0	0	0	0	0	0	0
85	0.47696	218.64	88.2	0	0	15	0	5.23	15.68	4.55	0	11.4	0	7.51	0	0	0	15.46	55.64	0	0	0	0	0	0	0	0	0	0	0	0	0	0	0	0	0	0	0	0	0	0	0	0	0	0	0	0	0	0
86	0.351469	260.48	50	3	0	15	0	2.5	32.07	0	0	10.3	0	3.9	20.31	6.36	17.88	0	0	7.6	0	0	0	20.61	70.64	0	0	0	0	0	0	0	0	0	0	0	0	0	0	0	0	0	0	0	0	0	0	0	0
87	0.352308	314.21	NaN	0	0	5.46	7.05	5.23	7.28	4.55	0	20.91	49.56	0	0	0	0	8.64	22.74	3.2	0	0	0	7.43	0	3.65	99.14	0	0	6.13	29.55	2.27	0	0	0	14.54	0	2.58	14.64	0	0	0	0	0	0	0	0	0	0
88	0.427001	221	45.57	0	0	12.07	0	3.18	64.59	0	0	12.73	0	5.91	12.43	0	0	27.05	0	5.91	14.79	6.82	0	5	6.36	0	0	0	0	0	0	0	0	0	0	0	0	0	0	0	0	0	0	0	0	0	0	0	0
89	0.287071	347.74	174.55	0	0	3.41	0	8.86	0	0	0	8.41	0	4.09	90	0	0	15.23	7.05	5	31	0	0	0	0	0	0	0	0	0	0	0	0	0	0	0	0	0	0	0	0	0	0	0	0	0	0	0	0
90	0.318116	265.55	13.18	0	0	37.3	54.55	8.48	0	0	0	28.8	0	5.46	116.84	0	0	0	0	0	0	0	0	0	0	0	0	0	0	0	0	0	0	0	0	0	0	0	0	0	0	0	0	0	0	0	0	0	0
91	0.320221	217.3	23.18	9.1	0	21.82	24.55	5.47	0	0	0	10.7	0	3.41	54.55	3.79	0	11.52	0	3.79	45.47	0	0	0	0	0	0	0	0	0	0	0	0	0	0	0	0	0	0	0	0	0	0	0	0	0	0	0	0
92	0.511781	221	20.02	0	0	23.65	0	3.18	0	0	0	12.73	0	5.02	0	0	0	5.7	23.44	0	0	0	0	7.5	124.58	0	0	0	0	0	0	0	0	0	0	0	0	0	0	0	0	0	0	0	0	0	0	0	0
93	0.367641	307.34	115.46	5.23	0	29.1	0	19.34	0	0	0	8.86	6.67	9.85	0	0	0	7.42	103.44	0	0	0	0	0	0	0	0	0	0	0	0	0	0	0	0	0	0	0	0	0	0	0	0	0	0	0	0	0	0
94	0	257.43	257.43	0	0	0	0	0	0	0	0	0	0	0	0	0	0	0	0	0	0	0	0	0	0	0	0	0	0	0	0	0	0	0	0	0	0	0	0	0	0	0	0	0	0	0	0	0	0
95	0.421302	238.4	NaN	3.5	0	20.16	14.57	0	0	0	0	9.1	191.1	0	0	0	0	0	0	0	0	0	0	0	0	0	0	0	0	0	0	0	0	0	0	0	0	0	0	0	0	0	0	0	0	0	0	0	0
96	0.357103	258.33	81.97	0	0	13.1	0	5.78	0	0	0	5.3	66.41	8.03	0	0	0	17.73	0	6.97	34.57	0	0	5.61	13.64	0	0	0	0	0	0	0	0	0	0	0	0	0	0	0	0	0	0	0	0	0	0	0	0
97	0.569091	237.14	47.35	0	0	15.94	79.28	0	0	0	0	48.29	48.71	0	0	0	0	0	0	0	0	0	0	0	0	0	0	0	0	0	0	0	0	0	0	0	0	0	0	0	0	0	0	0	0	0	0	0	0
[truncated: 206 more columns]

## Sheet: WT3-M (Untreated)
Expt	WT3-M
Strain	yFS940
Sample	Untreated	5mins 2uM CldU - 10 mins 20uM IdU
Fiber no.	Fraction replicated	Length	Unlabelled	IdU	Unlabelled	CldU	Unlabelled	IdU	Unlabelled	IdU	Unlabelled	CldU	Unlabelled	IdU	Unlabelled	IdU	Unlabelled	CldU	Unlabelled	IdU	Unlabelled	IdU	Unlabelled	CldU	Unlabelled	IdU	Unlabelled	IdU	Unlabelled	CldU	Unlabelled	IdU	Unlabelled	IdU	Unlabelled	CldU	Unlabelled	IdU	Unlabelled	IdU	Unlabelled	CldU	Unlabelled	IdU	Unlabelled	IdU	Unlabelled	CldU	Unlabelled
1	0.80212	313.4	30.58	0	0	1.82	0	3.84	11.51	4.12	0	42.83	0	4.34	3.09	4.46	0	54.05	0	8.57	5.68	3.214	0	5.55	0	4.24	11.2	4.17	0	19.93	11.42	0	0	0	0	2.34	0	2.89	0	0	0	15.38	5.48	0	0	0	0	8.03	8.86
2	0.661053	295.16	NaN	0	0	22.79	0	21.98	0	0	0	6.56	0	8.04	13.49	8.04	3.18	25.02	0	9.25	17.43	9.41	44.31	0	0	13.19	12.62	3.18	5.17	0	0	7.88	0	0	0	5.46	3.65	11.06	0	0	0	28.99	3.79	0	0	0	0	1.67	0
3	0.789145	295.19	NaN	0	0	26.89	10.91	0	0	0	0	7.6	0	9.1	5.78	3.64	0	40.89	0	10.23	15.02	7.84	10.18	36.23	0	8.36	5.77	9.4	0	8.94	0	7.43	0	0	0	24.67	0	8.78	11.17	0	0	3.07	0	9.63	13.57	0	0	0	0
4	0.634491	401.64	18.19	0	0	7.73	0	4.39	4.7	3.18	41.94	0	0	5	0	0	0	9.87	0	5.19	16.72	6.15	0	9.27	0	2.96	8.31	2.73	0	11.18	0	4.43	46.53	5.97	0	47.8	0	5.46	3.11	2.73	0	2.43	10.3	5.68	0	0	0	34.18	0
5	0.669149	301.89	18.69	7.05	0	37.56	0	10.5	2.39	4.09	0	9.89	0	7.74	23.11	18.3	0	20.92	0	5.17	0	0	0	7.12	0	6.67	0	0	0	4.4	0	2.28	32.41	15.18	0	36.39	0	8.95	23.38	0	0	0	0	0	0	0	0	0	0
6	0.732109	374.24	9.36	4.09	0	34.62	0	5.23	5.47	8.41	0	47.61	0	5	8.04	6.21	0	31.42	0	6.21	8.19	6.52	0	6.06	0	4.85	0	0	0	4.85	6.36	8.07	0	0	0	18.8	0	6.52	34.33	4.32	0	26.53	0	5.25	0	0	0	8.36	0
7	0.464211	306.52	35.47	5.91	29.46	0	0	6.6	0	0	0	15.2	0	7.96	11.27	7.96	0	21.84	0	6.82	10.98	8.34	0	24.61	0	5.25	0	0	0	23.71	0	8.09	77.05	0	0	0	0	0	0	0	0	0	0	0	0	0	0	0	0
8	0.613524	496.83	17.76	11.09	33.19	0	0	14.55	6.37	18.34	0	19.72	36.15	13.49	0	0	0	9.86	18.34	0	0	0	0	4.71	0	11.82	0	0	0	30.91	0	8.94	28.18	0	0	5.38	0	25.6	0	0	0	24.24	0	6.06	12.27	8.94	0	52.28	0
9	0.546026	379.86	NaN	9.34	0	9.33	0	7.64	0	0	0	11.93	0	3.98	47.81	12.02	17.14	0	0	5.46	35	0	0	3.18	0	14.4	0	0	0	9.7	0	2.27	11.14	5.76	0	24.25	0	3.03	0	0	0	6.83	0	6.21	0	0	0	20.91	0
10	0.684292	407.61	5.98	0	0	2.23	0	9.21	0	0	0	5.79	0	10.25	0	0	0	13.65	0	5.61	0	0	0	41.66	0	3.8	47.47	5.34	0	20.38	0	4.69	0	0	0	1.97	0	4.86	0	0	0	6.85	4.12	0	0	0	0	6.82	0
11	0.393373	520.79	NaN	4.91	3.76	0	0	3.87	36.13	3.87	0	12.05	0	6.26	0	0	0	1.82	19.36	3.42	0	0	0	5.68	0	5	41.34	2.84	24.4	0	0	8.87	39.76	2.88	17.06	0	0	4.33	0	0	0	15.49	0	3.53	97.8	2.05	3.53	70.72	0
12	0.907647	598.63	NaN	14.84	14.09	0	0	4.27	0	0	0	113.93	0	6.83	2.5	4.27	0	34.67	0	6.99	10.62	6.82	0	57.39	0	10.32	0	0	0	69.73	0	6.85	0	0	0	16.74	0	6.14	8.18	5.91	3.18	8.44	0	5.91	3.64	2.51	0	48.99	0
13	0.547885	348.16	NaN	23.32	5.69	17.17	0	33.03	21.63	9.8	0	15.5	0	8.23	16.7	9.41	0	6.07	7.3	9.3	66.13	8.04	4.7	7.31	0	3.18	0	0	0	2.13	0	7.27	1.67	8.2	0	15.62	0	7.44	33.81	0	0	0	0	0	0	0	0	0	0
14	0.432266	477.1	43.92	7.45	0	6.82	0	4.27	81.59	16.43	0	14.31	0	12.67	0	0	0	6.83	0	7.44	86.84	0	0	15.82	3.35	0	0	0	0	9.32	14.47	6.24	0	0	0	24.53	0	10.94	0	0	0	6.69	0	4.25	35.37	6.24	0	5.02	0
15	0.587016	361.97	19.3	10.77	0	22.66	0	21.84	0	0	0	5.61	0	19.32	41.98	8.79	0	11.56	0	3.94	25.34	0	0	15.73	0	7.39	60.49	8.35	2.13	0	0	2.77	0	0	0	73.4	NaN	0	0	0	0	0	0	0	0	0	0	0	0
16	0.840493	369.64	NaN	7.05	0	13.64	0	7.05	0	0	0	3.87	0	7.5	0	0	0	18.04	0	17.58	0	0	0	21.21	0	7.58	15.23	0	0	4.39	0	5.61	4.56	0	0	33.36	9.39	15.76	0	0	0	58.95	0	6.14	5.23	4.77	0	68.41	0
17	0.737126	341.95	27.82	0	0	3.79	0	3.94	30.47	5.15	25.03	0	0	4.25	0	0	0	2.12	0	3.64	4.85	6.67	0	24.85	0	5.3	12.27	0	0	23.2	0	5.91	0	0	0	16.37	0	6.06	0	0	0	2.88	0	4.69	0	0	0	3.79	0
18	0.876696	583.22	NaN	9.92	0	59.94	0	8.49	1.93	8.57	0	47.75	0	10.72	59.59	0	0	8.65	25.88	0	0	0	0	73.84	0	10.03	0	0	0	21.37	0	17.19	0	0	0	12.84	0	9.01	0	0	0	50.23	0	7.22	7.48	0	0	4.22	0
19	0.622179	418.6	24.4	0	0	11.93	0	11.42	0	0	0	12.16	0	9.09	84.41	16.47	0	9.48	0	10.34	19.29	0	0	6.92	0	8.69	0	0	0	9.29	0	8.86	5.55	5.76	0	1.35	1.77	0	0	0	0	2.17	0	5.43	17.84	3.46	0	16.97	0
20	0.378264	608.77	12.04	6.49	0	4.88	0	5.46	6.37	11.25	56.89	0	0	6.59	33.94	14.39	2.72	0	0	7.57	0	0	0	31.84	0	9.85	26.22	5.46	39.45	0	0	6.22	33.21	6.13	0	20.47	0	7.5	8.42	16.59	11.07	0	0	6.97	0	0	0	19.7	0
21	0.287845	1220.1	115.61	4.1	28	0	0	7.5	0	0	0	7.05	0	5.2	10.02	0	0	22.61	0	3.2	131.89	5.01	11.17	0	0	4.77	0	0	0	2.27	0	5.57	30.1	6.38	0	8.53	0	7.42	0	0	0	2.29	13.53	2.17	0	0	0	10.8	0
22	0.400727	387.26	116.01	8.65	0	28.31	0	7.53	3.44	6.73	0	22.9	0	7.98	16.83	0	0	33.23	0	9.55	96.22	9.12	0	16.13	0	5.34	NaN	0	0	0	0	0	0	0	0	0	0	0	0	0	0	0	0	0	0	0	0	0	0
[truncated: 206 more columns]

## Sheet: WT3-M (MMS)
Expt	WT3-M
Strain	yFS940
Sample	0.03%MMS	5mins 2uM CldU - 10 mins 20uM IdU
Fiber no.	Fraction replicated	Length	Unlabelled	IdU	Unlabelled	CldU	Unlabelled	IdU	Unlabelled	IdU	Unlabelled	CldU	Unlabelled	IdU	Unlabelled	IdU	Unlabelled	CldU	Unlabelled	IdU	Unlabelled	IdU	Unlabelled	CldU	Unlabelled	IdU	Unlabelled	IdU	Unlabelled	CldU	Unlabelled	IdU	Unlabelled	IdU	Unlabelled	CldU	Unlabelled	IdU	Unlabelled	IdU	Unlabelled	CldU	Unlabelled	IdU	Unlabelled	IdU	Unlabelled	CldU	Unlabelled
1	0.565957	342.61	35.08	0	0	10.04	8.78	0	0	0	0	52.33	57.06	4.23	0	0	0	8.56	2.84	0	0	0	0	8.66	0	4.44	15.03	5.47	0	20.54	0	5.55	19.98	5.32	0	18.39	3.89	2.28	13.81	0	0	18.94	0	6.4	15.18	0	0	0	0
2	0.348605	346.51	NaN	4.71	0	48.58	16.08	0	0	0	0	40.66	0	6.4	0	0	0	2.17	66.76	7.39	153.6	0	0	0	0	0	0	0	0	0	0	0	0	0	0	0	0	0	0	0	0	0	0	0	0	0	0	0	0
3	0.527336	449.37	60.91	2.88	0	21.29	0	2.62	77.96	0	0	45.36	0	7.1	0	0	0	15.76	4.32	4.68	0	0	0	1.44	0	7.12	4.7	4.09	0	4.28	2.98	5.93	0	0	0	12.52	0	9.53	0	0	0	3.66	25.33	0	0	0	0	1.77	0
4	0.543029	407.89	5.08	3.08	15.14	3.75	0	4.41	0	0	0	15.71	42.55	2.84	0	0	0	15.91	0	7.05	5.46	0	0	3.41	34.35	0	0	0	0	15.48	11.22	6.83	0	0	0	6.19	0	1.88	1.53	0	0	11.77	0	3.98	15.05	4.55	0	24.15	0
5	0.313883	457.51	NaN	6.83	0	15.8	0	6.99	47.33	5.35	0	13.31	3.41	0	0	0	0	10.69	0	6.37	39.13	3.8	16.02	0	0	8.42	38.36	0	0	16.62	2.96	0	0	0	0	1.93	0	8.32	0	0	0	14	59.34	11.59	110.98	8.99	NaN	0	0
6	0.213029	466.02	72.99	3.64	0	8.35	0	1.59	32.55	0	0	18.36	19.97	2.12	18.89	0	0	10.13	0	4.09	85.49	0	0	16.31	70.78	4.23	0	0	0	12.57	0	4.89	65.72	0	0	12.9	NaN	0	0	0	0	0	0	0	0	0	0	0	0
7	0.211321	406.55	99.7	0	0	9.9	3.95	0	0	0	0	4.95	2.13	0	0	0	0	5	197.1	5.01	0	0	0	11.55	0	2.62	64.36	0	0	0	0	0	0	0	0	0	0	0	0	0	0	0	0	0	0	0	0	0	0
8	0.252462	686.2	105.87	0	0	4.43	0	5.81	0	0	0	3.81	14.77	2.8	1.14	0	0	1.52	0	4.93	0	0	0	6.63	28.24	2.05	0	0	0	5.92	0	2.07	68.55	2.51	0	6.32	0	2.96	8.42	2.51	0	7.33	37.76	9.1	5.61	0	0	6.37	55.28
9	0.521778	372.01	63.83	9.1	0	2.58	0	2.73	0	0	0	25.94	0	8.18	0	0	0	5.46	0	2.84	0	0	0	24.88	0	87.06	26.88	4.24	0	4.09	1.52	0	0	0	0	2.5	0	2.27	1.89	0	0	7.5	0	3.64	84.74	0	0	0	0
10	0.346801	388.72	5	3.18	0	14.33	0	5.57	43.61	0	0	29.15	27.89	0	0	0	0	1.67	0	7.73	0	0	0	16.4	0	4.62	69.26	5.15	0	22.5	0	5.76	127	0	0	0	0	0	0	0	0	0	0	0	0	0	0	0	0
11	0.440699	578.6	51.57	5	0	16.27	0	4.57	18.67	5.62	0	23.83	0	4.71	3.03	0	0	2.88	0	7.43	0	0	0	16.99	23.43	4.77	4.57	0	0	37.83	11.82	0	0	0	0	2.5	19.94	0	0	0	0	7.29	0	7.27	0	0	0	8.33	0
12	0.298824	392.28	NaN	0	0	6.52	0	3.64	42.7	1.82	0	12.84	0	4.48	80.16	3.64	0	7.16	0	4.1	33.95	2.74	0	10.69	0	4.18	9.87	0	0	2.12	0	9.09	2.58	0	0	3.21	0	4.42	82.88	2.84	0	6.83	3.41	2.5	0	0	0	3.77	0
13	0.575964	664.5	32.48	0	0	57.44	0	5.13	0	0	0	26.28	0	2.5	0	0	0	2.5	0	6.25	0	0	0	24.74	0	5.49	0	0	0	70.67	0	8.81	0	0	0	17.6	0	10.61	27.58	5.76	0	20.94	0	3.18	16.98	5.02	0	13.36	0
14	0.268975	376.03	123.39	4.27	0	24.58	1.74	0	0	0	0	4.57	0	5.91	51.34	5.94	0	19.3	32.83	5.38	0	0	0	10	3.64	0	0	0	0	11.28	0	6.51	66.17	0	0	0	0	0	0	0	0	0	0	0	0	0	0	0	0
15	0.295107	381.53	NaN	0	0	7.28	37.16	0	0	0	0	6.09	0	3.33	11.22	2.58	0	12.96	0	2.5	93.9	5.69	0	11.26	0	2.5	17.65	4.79	0	8.34	0	4.09	30.64	0	0	11.95	0	4.33	103.69	0	0	0	0	0	0	0	0	0	0
16	0.24321	444.47	NaN	0	0	1.59	0	9.12	4.09	2.27	0	20.34	0	3.05	0	0	0	11.08	39.43	9.14	232.4	0	0	41.4	0	9.74	59.3	0	0	0	0	0	0	0	0	0	0	0	0	0	0	0	0	0	0	0	0	0	0
17	0.444313	567.62	65	3.18	0	17.79	0	3.64	5.11	0	0	30.63	0	5.25	13.87	5.34	0	16.49	0	2.28	20.84	3.75	0	23.21	0	6.61	21.42	6.94	0	9.84	0	12.64	0	0	0	16.93	0	4.36	22.56	5.46	0	8.2	0	5.13	11.51	6.64	0	21.64	0
18	0.187276	373	146.41	2.12	0	16.37	0	5	121.25	5.78	0	4.86	0	1.97	0	0	0	8.53	12.9	0	0	0	0	11.11	0	5.46	31.42	0	0	0	0	0	0	0	0	0	0	0	0	0	0	0	0	0	0	0	0	0	0
19	0.370275	583.61	109.52	4.1	0	8.79	2.17	0	0	0	0	3.57	0	7.88	0	0	0	2.5	58.78	8.53	0	0	0	20.19	0	2.73	0	0	0	18.42	0	3.1	12.62	4.85	0	15.21	0	5.62	168.53	2.29	0	22.21	0	5.77	14.72	2.44	0	38.56	2.27
20	0.487953	655.06	32.03	0	0	22.3	17.98	2.35	0	0	0	3.94	0	3.27	25.58	0	0	11.51	0	9.32	0	0	0	20.83	49.97	3.18	0	0	0	35.67	0	12.7	0	0	0	19.59	0	5.69	65.73	4.5	0	22.56	29.82	0	0	0	0	29.79	72.24
[truncated: 206 more columns]

## Sheet: WT4-M (Untreated)
Expt	WT4-M
Strain	yFS940
Sample	Untreated	5mins 2uM CldU - 10 mins 20uM IdU
Fiber no.	Fraction replicated	Length	Unlabelled	IdU	Unlabelled	CldU	Unlabelled	IdU	Unlabelled	IdU	Unlabelled	CldU	Unlabelled	IdU	Unlabelled	IdU	Unlabelled	CldU	Unlabelled	IdU	Unlabelled	IdU	Unlabelled	CldU	Unlabelled	IdU	Unlabelled	IdU	Unlabelled	CldU	Unlabelled	IdU	Unlabelled	IdU	Unlabelled	CldU	Unlabelled	IdU	Unlabelled	IdU	Unlabelled	CldU	Unlabelled	IdU	Unlabelled	IdU	Unlabelled	CldU	Unlabelled
1	0.652094	573.84	NaN	6.51	37.13	0	0	6.39	93.68	0	0	4.16	0	26.39	0	0	0	5	0	8.39	17.67	12.33	0	56.76	0	10.92	13.97	11.68	0	65.03	0	16.38	0	0	0	12.63	0	2.64	0	0	0	7.38	5.33	0	0	0	0	66.02	0
2	0.336154	592.49	NaN	0	0	4.75	67.59	8.17	145.28	2.75	26.75	0	0	10.5	0	0	0	8.25	0	8.42	7.63	19.15	15.58	0	0	22.21	7.86	12.19	40.23	0	0	14.17	32.17	15.27	38.83	0	0	22.72	4.92	0	0	14.16	0	8.09	0	0	0	9.67	25.5
3	0.517922	674.35	NaN	9.22	0	5.65	0	17.48	0	0	0	3.13	0	24.17	0	0	0	4.85	0	19.52	0	0	0	2.09	0	7.69	74.61	9	0	4.69	2.36	11.65	36.99	9.07	0	4.19	0	12.17	0	0	0	4.18	0	10.38	9.76	7.95	0	1.44	0
4	0.60592	678.43	NaN	10.61	17.45	3.89	5.82	17.16	0	0	0	6.28	44.12	0	0	0	0	3.73	0	11.59	0	0	0	19.6	0	4.3	0	0	0	14.12	0	10.69	0	0	0	19.07	0	11.38	41.44	9.44	0	13.47	0	11.38	30.47	14.66	26.44	0	0
5	0.315151	666.36	NaN	5.69	1.69	0	0	4.19	8.39	8.6	0	3.18	7.58	7.58	0	0	0	2.54	0	1.51	3.32	2.47	0	1.69	13	11.13	61.35	9.17	0	2.26	10.52	4.35	1.83	10.71	11.23	0	0	8.47	0	0	0	1.13	0	6.88	70.13	10.42	12.77	0	0
6	0.715651	578.93	12.09	51.43	0	4.19	0	2.45	0	0	0	3.14	0	19.76	8.76	98.04	6.79	0	0	42.34	27.87	4.02	0	5.69	11.62	2.85	26.12	15.4	0	2.57	0	20.67	14.77	20.56	2.75	0	0	28.57	4	50.16	18.19	0	0	42.15	31.53	0	0	0	0
7	0.808952	560.42	NaN	6.35	15.84	0	0	9.5	6.91	0	0	6.84	6.33	38.93	0	0	0	7.04	0	15.05	0	0	0	2.35	0	4.85	0	0	0	1.6	0	17.32	0	0	0	1.43	0	14.39	0	0	0	3.78	0	35.29	69.99	17.09	7.77	0	0
8	0.55998	731.25	NaN	8.86	0	10	0	59	0	0	0	2.39	0	22.52	24.29	0	0	1.38	0	6.64	14.48	16.82	6.33	0	0	10.96	0	0	0	2.5	18.71	0	0	0	0	2	0	6.61	0	0	0	3.25	22.08	0	0	0	0	2.83	0
9	0.381565	729.59	NaN	7.81	12.91	0	0	11.21	0	0	0	1.68	0	1.33	17.78	0	0	2.73	0	12.65	32.27	12.49	17.75	0	0	15.81	3.43	4.43	0	4.44	26.22	50.8	6.29	16.16	13.88	0	0	19.17	31.86	8.86	50.56	0	0	8.43	40.49	9.15	2.02	0	0
10	0.411394	596.4	NaN	40.07	3.34	0	0	19.16	4.59	26	6.39	0	0	31.87	6.76	29.13	22.12	0	0	9.17	8.22	13.24	20.59	0	0	10.41	0	0	0	1.84	0	7.89	48.75	21.56	0	2.76	0	9.09	57.21	23.98	174.24	0	0	0	0	0	0	0	0
11	0.717242	847.81	NaN	2.79	2.75	0	0	8.13	12.77	10.25	0	3.88	15.69	0	0	0	0	3.25	12.92	0	0	0	0	2.84	0	6.51	0	0	0	3.09	0	5.25	0	0	0	6	9.88	0	0	0	0	1.7	0	15.92	0	0	0	4.58	11
12	0.467021	612.42	NaN	16.25	1.63	0	0	8.27	4.14	9.26	22.48	0	0	8.19	0	0	0	3.79	6.72	0	0	0	0	2.75	0	5.25	0	0	0	3.48	12.46	0	0	0	0	3.54	0	4.62	36.42	13.19	26.72	0	0	10.38	0	0	0	5.39	5.33
13	0.652763	575.7	NaN	8.06	11.94	4	7.38	0	0	0	0	2.76	0	13.67	3.25	13.69	29.25	0	0	8.3	0	0	0	4.34	10.29	6.19	0	0	0	6.56	16.05	0	0	0	0	8.04	0	12.18	10.93	10.76	0	5.34	0	6.26	0	0	0	4.58	0
14	0.853372	578.55	250.97	0	0	45.18	250.06	0	0	0	0	6.52	0	6.06	0	0	0	9.03	0	6.22	1.88	3.81	NaN	0	0	0	0	0	0	0	0	0	0	0	0	0	0	0	0	0	0	0	0	0	0	0	0	0	0
15	0.244567	433.95	60.58	8.08	0	4.51	0	2.14	217.83	13.86	48.32	5.68	0	13.28	0	0	0	5.42	14.61	0	0	0	0	8.33	0	31.2	NaN	0	0	0	0	0	0	0	0	0	0	0	0	0	0	0	0	0	0	0	0	0	0
16	0.708251	762.38	45.56	0	0	3.76	0	9.59	43.82	5.34	16.03	6.95	0	9.88	33.17	7.43	0	52.59	0	6.88	27.01	13.56	12.59	0	0	9.57	0	0	0	4.35	0	9.13	11.98	0	0	1	0	9.03	0	0	0	2.61	20.82	0	0	0	0	29.57	0
17	0.740845	437.82	NaN	0	0	4.33	0	19.54	17.72	26.15	0	11.85	0	14.33	0	0	0	6.37	0	8.78	0	0	0	5.03	0	17	4.13	0	0	3.52	0	20.98	14.53	0	0	4.9	21.19	0	0	0	0	8.75	0	4.17	34.39	10.78	0	1.25	0
18	0.522123	467.91	34.09	13.15	37.76	0	0	12.78	0	0	0	17.78	0	18.42	0	0	0	8.75	0	6.63	0	0	0	4.25	0	9.37	4.94	3.84	85.85	0	0	4.36	1.58	11.22	27.88	0	0	6.91	14.08	9.72	0	22.91	0	2.45	15.37	11.13	3.42	0	0
19	0.632513	493	18.67	8.53	25.36	0	0	9.24	0	0	0	1.5	0	7.64	55.64	5.92	9.26	0	0	8.96	0	0	0	10.62	0	7.68	7.3	6.3	36.63	0	0	8.99	2.82	0	0	5.72	0	22.77	0	0	0	4.78	0	4.35	0	0	0	2.79	0
20	0.363926	521.72	NaN	5.83	45.51	0	0	9.5	0	0	0	12.29	0	6.79	0	0	0	8.39	10.01	0	0	0	0	3.38	0	10.51	29.02	19.59	31.04	0	0	11.17	42.03	24.53	30.04	0	0	9.84	107.05	20.34	12.67	0	0	17.41	6.5	10	28.53	0	0
21	0	422.7	422.7	0	0	0	0	0	0	0	0	0	0	0	0	0	0	0	0	0	0	0	0	0	0	0	0	0	0	0	0	0	0	0	0	0	0	0	0	0	0	0	0	0	0	0	0	0	0
22	0.544467	1002.7	73.51	4.18	17.76	0	0	2.67	46.51	9.75	0	7.63	0	5.14	0	0	0	4.5	0	1.81	8.43	5.08	7.6	0	0	3.27	2.59	16.27	0	6.65	0	4.88	0	0	0	4.13	17.35	0	0	0	0	4.83	0	4.17	1.63	7.4	17.51	0	0
23	0.653722	536.41	NaN	6	57.28	7.39	0	6.64	14.25	19.67	0	27.68	0	6.84	8	10.67	0	10.19	4.35	0	0	0	0	8.84	0	52.75	0	0	0	1.5	0	12.5	0	0	0	2.89	0	18.38	0	0	0	9.08	0	1.92	0	0	0	5.33	0
24	0.593107	901.47	104.35	3.94	71	0	0	6.16	0	0	0	4.13	61.71	0	0	0	0	50.51	0	5.83	0	0	0	67.34	0	11.25	103.52	18.27	0	4.63	14.26	0	0	0	0	3.5	0	5.5	0	0	0	15.18	0	22.33	15.67	6.51	0	1.67	0
25	0.773071	526.21	22.51	11.26	6.25	0	0	7.5	0	0	0	16.67	10.26	0	0	0	0	18.75	6.13	0	0	0	0	13.63	0	9.14	0	0	0	26.02	0	5	0	0	0	8.75	17.17	0	0	0	0	23.59	0	10.23	0	0	0	3.34	0
26	0.513924	793.5	NaN	0	0	2.31	0	6.51	0	0	0	2.31	2.44	0	0	0	0	12.63	5	0	0	0	0	7.25	0	9.09	27.5	0	0	1.67	0	12.94	0	0	0	2	0	5.19	11.51	8	10.32	16.69	0	6.13	17.19	6.75	0	2.44	3.5
27	0.374289	558.49	12	10.55	15.35	0	0	10	3.33	2	0	7.76	0	10.54	60.42	8.09	0	8.42	0	1.2	2.06	0	0	5.19	0	13.61	0	0	0	1.51	0	3.07	60.19	5.65	0	2.26	0	12.41	10.85	3.12	25.1	0	0	10.64	0	0	0	7.88	0
28	0	391.83	391.83	0	0	0	0	0	0	0	0	0	0	0	0	0	0	0	0	0	0	0	0	0	0	0	0	0	0	0	0	0	0	0	0	0	0	0	0	0	0	0	0	0	0	0	0	0	0
29	0.55535	728.7	9.7	9.41	0	5.38	0	11.74	9.57	17.62	32.07	3.07	0	9.89	10.55	11.41	72.04	0	0	12.8	94.33	9.83	0	20.61	0	20.78	23.55	0	0	4.69	0	6.88	4.19	0	0	5.3	0	17.74	0	0	0	4.03	5.14	0	0	0	0	4.61	0
30	0.902137	472.26	63.16	0	0	297.28	113.51	0	0	0	0	0	0	0	0	0	0	0	0	0	0	0	0	0	0	0	0	0	0	0	0	0	0	0	0	0	0	0	0	0	0	0	0	0	0	0	0	0	0
31	0.683106	448.45	NaN	0	0	3.75	0	9.44	0	0	0	4.65	7.76	21.53	36.06	27.81	0	22.77	0	41.35	0	0	0	10.59	0	15.27	12.14	11.89	0	14.36	0	3.67	0	0	0	9.47	0	3.51	0	0	0	9.76	0	5.01	0	0	0	5.13	0
32	0.627324	514.22	NaN	75.11	0	4.17	0	17.7	0	0	0	4.67	0	14.76	0	0	0	2.5	0	2.44	0	0	0	21.86	0	8.17	9	12	0	8.68	3.67	0	0	0	0	3.15	0	18.4	0	0	0	11.42	0	12.5	0	0	0	4.27	29.86
33	0.582384	580.77	NaN	0	0	1.17	0	2.92	0	0	0	6.08	43.68	0	0	0	0	10.25	0	23.34	0	0	0	1.69	0	43.39	0	0	0	3.83	0	12.07	0	0	0	2.33	0	10.37	7.08	0	0	2.08	0	19.35	0	0	0	6.68	0
34	0.293935	414.43	NaN	11.34	191.76	6.5	78.53	0	0	0	0	5.34	0	8.6	0	0	0	6.59	95.35	10.29	NaN	0	0	0	0	0	0	0	0	0	0	0	0	0	0	0	0	0	0	0	0	0	0	0	0	0	0	0	0
35	0.850025	764.89	NaN	11.67	0	39.68	0	4.88	0	0	0	54.34	0	32.75	0	0	0	10.76	0	12.42	13.71	10.92	0	68.5	0	5.17	41.4	8.02	0	62.34	0	17.13	0	0	0	70.25	0	4.07	0	0	0	4.33	0	11.33	40.43	31.4	0	45.96	0
36	0.291691	758.41	NaN	0	0	1.47	0	12.02	0	0	0	1.29	11.43	0	0	0	0	1.33	0	15.57	0	0	0	3.06	0	3.17	0	0	0	1.51	0	2	0	0	0	1.88	0	15.66	11.62	0	0	1.42	0	6.54	0	0	0	1	17.02
37	0.334411	565.43	NaN	6.17	0	11.01	0	4.84	0	0	0	23.86	0	38.83	6.5	0	0	2.63	27.31	7.6	5.5	0	0	1.68	9.75	18.59	52.17	5.03	3.33	1.5	20.98	3.27	0	0	0	5.44	142.55	8.06	0	0	0	19.29	0	11.05	35.13	3.68	41.8	0	0
38	0.246382	757.1	NaN	8.64	0	3.7	0	19.09	171.89	22.2	33.62	0	0	9.43	5.65	7.65	163.78	0	0	6.11	11.25	3.43	2.76	0	0	3.81	0	0	0	2.52	16.09	17.39	0	0	0	16.58	0	4.69	85.88	5	0	12.13	0	11.59	0	0	0	5.59	0
39	0.72109	675.89	NaN	9.71	0	11.28	0	40.58	0	0	0	3.38	18.44	4.38	0	0	0	7.53	17.42	0	0	0	0	3.51	0	11.18	0	0	0	4.38	0	6.13	0	0	0	12.17	0	31.05	0	0	0	7.44	0	26.73	21.28	6.72	0	8.03	0
40	0.595988	576.83	NaN	7	1.92	0	0	3.02	0	0	0	1	14.43	19.53	2.25	0	0	2.93	16.28	0	0	0	0	7.19	0	21.67	0	0	0	4.13	50.88	0	0	0	0	2.38	0	8.5	35.01	9.76	0	13.71	17.5	11.68	0	0	0	10.66	0
41	0.347533	581.02	185.53	13	84.51	0	0	21.8	44.51	9.68	32.72	0	0	8.3	0	0	0	7.16	0	16.14	2.5	0	0	1.42	0	2.83	0	0	0	4.17	5.5	8.92	17.84	9.78	0	3	0	20.55	0	0	0	3.63	0	4.27	0	0	0	3.88	0
[truncated: 206 more columns]

## Sheet: WT4-M (MMS)
Expt	WT4-M
Strain	yFS940
Sample	0.03% MMS	5mins 2uM CldU - 10 mins 20uM IdU
Fiber no.	Fraction replicated	Length	Unlabelled	IdU	Unlabelled	CldU	Unlabelled	IdU	Unlabelled	IdU	Unlabelled	CldU	Unlabelled	IdU	Unlabelled	IdU	Unlabelled	CldU	Unlabelled	IdU	Unlabelled	IdU	Unlabelled	CldU	Unlabelled	IdU	Unlabelled	IdU	Unlabelled	CldU	Unlabelled	IdU	Unlabelled	IdU	Unlabelled	CldU	Unlabelled	IdU	Unlabelled	IdU	Unlabelled	CldU	Unlabelled	IdU	Unlabelled	IdU	Unlabelled	CldU	Unlabelled
1	0.445336	548.83	186.29	8.89	0	3.58	3.18	9.07	104.39	0	0	5.69	0	23.69	0	0	0	13.48	0	20.73	0	0	0	5.54	0	11.23	0	0	0	20.9	0	58.59	0	0	0	11.29	0	14.53	0	0	0	3.5	0	24.81	0	0	0	4.25	0
2	0.302025	706.2	4.53	0	0	23.78	83.5	0	0	0	0	5.26	62.86	3.5	0	0	0	5.52	0	4.42	27.07	7.21	0	11.71	0	5.61	2.25	1.79	0	3.67	11.14	4.26	110	6.06	0	2.89	0	5.88	0	0	0	3.57	35.56	0	0	0	0	4.76	4.51
3	0.326294	434.8	NaN	0	0	3.5	26.12	0	0	0	0	1.69	0	8.13	42.86	0	0	5.26	0	10.94	0	0	0	5.17	8.35	7.48	0	0	0	3.77	0	8.76	81.35	3	0	2.42	0	8.16	0	0	0	2.18	0	1.92	5.13	2.63	20.93	0	0
4	0.373749	388.04	NaN	7.67	0	7.34	3.5	0	0	0	0	5.84	0	8.34	3.15	0	0	6.75	0	8.63	98.03	0	0	6.43	8.42	0	0	0	0	4.17	0	7.61	101.75	7.51	0	8.92	0	7.01	15.26	16.25	22.25	0	0	5.76	0	0	0	1.63	0
5	0.662748	372.58	68.29	10.78	0	3.27	1.88	14.57	48.47	20.52	0	57.87	31.06	0	0	0	0	4.09	0	6.19	0	0	0	13.02	0	14.74	0	0	0	8.29	0	5.18	0	0	0	20.63	0	4.94	0	0	0	13.79	0	10.17	0	0	0	4.27	0
6	0.34699	694.79	12.52	6	17.49	0	0	9.54	0	0	0	2.47	6.64	5.56	34.89	7.45	137.53	0	0	16.23	0	0	0	3.94	0	6.53	27.57	0	0	2.11	0	8.02	0	0	0	4.03	0	22.09	79.13	4.24	0	13.34	11.96	5.19	14.57	0	0	5.43	3.89
7	0.625127	472.57	371.97	0	0	95.35	2.75	2.5	NaN	0	0	0	0	0	0	0	0	0	0	0	0	0	0	0	0	0	0	0	0	0	0	0	0	0	0	0	0	0	0	0	0	0	0	0	0	0	0	0	0
8	0.291328	418.45	NaN	0	0	2.25	0	5.33	6.26	3.42	51.55	4.58	13.78	4.08	6.93	0	0	8.59	0	11.75	14.04	4.42	134.08	6.13	2.75	7.51	19.16	12.65	2.5	0	0	9	6.38	7.64	0	1.75	0	9.63	7.88	6	12.12	0	0	3.17	0	0	0	3.25	0
9	0.675771	448.53	100.68	0	0	10.17	0	42.54	0	0	0	12.36	0	13.67	0	0	0	11.84	0	8.51	37.34	0	0	23.1	0	4.5	43.57	0	0	37.09	0	13.06	0	0	0	3	0	12.27	0	0	0	3.09	0	53.78	17	0	0	0	0
10	0.305446	500.19	102.06	9.63	0	1.84	0	5.34	19.49	18	0	7.38	5.25	0	0	0	0	2.5	0	12.38	62	5.69	0	2.63	0	4.94	112.59	0	0	16.63	0	8.38	26.31	7.56	0	7.89	0	18.11	0	0	0	5.25	0	6.59	7	7.93	16.77	0	0
11	0.218327	389.78	87.37	8.93	3	0	0	4.14	0	0	0	32.43	0	7.61	98.13	12.62	2.25	4.25	38.66	15.1	75.2	0	0	0	0	0	0	0	0	0	0	0	0	0	0	0	0	0	0	0	0	0	0	0	0	0	0	0	0
12	0.44639	447.08	83.84	15.67	58.66	0	0	1.47	0	0	0	5	0	2.38	6.63	14.51	99.02	0	0	8.53	0	0	0	1.38	0	21.14	0	0	0	99.3	0	30.71	NaN	0	0	0	0	0	0	0	0	0	0	0	0	0	0	0	0
13	0.615521	374.68	83.34	3.44	0	10.29	0	2.78	25.19	9.65	0	7.63	0	15.63	11.88	14.54	2.38	1.31	0	4.45	0	0	0	1.38	0	8.64	18.69	92.75	3.38	59.42	NaN	0	0	0	0	0	0	0	0	0	0	0	0	0	0	0	0	0	0
14	0.231405	663.48	319.9	4	0	1.83	3.75	0	0	0	0	5.32	0	4.93	9.86	0	0	3.58	4.15	3.64	97.77	2	0	17.45	0	4.06	3.16	0	0	31.74	17.29	4.61	0	0	0	3.56	0	4.75	5.61	0	0	1	0	4.38	0	0	0	1.71	9.42
15	0.490833	378.9	51.04	3.48	0	1.74	2.41	0	0	0	0	5.53	0	5.14	0	0	0	2.2	0	2.24	0	0	0	1.56	9.5	0	0	0	0	2.98	19.56	1.58	0	0	0	2.87	0	1.87	0	0	0	4.61	30.09	4.05	0	0	0	7.23	0
16	0.683699	515.44	86.34	0	0	18.44	0	15.98	0	0	0	5.68	24.76	1.92	0	0	0	4.62	0	2.29	4.45	7.03	0	1.77	0	7.13	56.77	9.76	0	36.47	0	3.93	2	5.07	0	56.09	0	9.71	4.17	11.58	0	54.43	0	12.12	0	0	0	10.96	10.28
17	0.36529	374.76	48.69	4.85	0	10.54	0	6.27	21.41	2.69	2.17	0	0	3.59	0	0	0	6.7	0	8.13	21.79	0	0	4.13	0	9.88	25.25	6.19	74.91	0	0	5.76	0	0	0	2.1	1	3.94	0	0	0	8.07	10.63	2	0	0	0	8.67	0
18	0.289705	346.06	NaN	9.86	90.8	0	0	3.48	0	0	0	42.71	2.76	5.85	51.32	6.17	52.42	12.77	0	12.25	42.59	7.2	6	0	0	0	0	0	0	0	0	0	0	0	0	0	0	0	0	0	0	0	0	0	0	0	0	0	0
19	0.702944	594.33	22.06	0	0	18.64	0	3	0	0	0	7.77	0	14.48	0	0	0	19.51	0	20.22	0	0	0	7.27	0	11.18	0	0	0	13.3	0	5.59	0	0	0	44.63	68.43	0	0	0	0	18.3	0	6.23	25.19	6.53	0	37.98	44.66
20	0.559825	431.74	NaN	6.33	0	8.59	0	8.28	7.01	0	0	1.75	0	6.92	17.33	2.82	1.19	0	0	4.32	0	0	0	12.24	0	8.14	28.59	0	0	16.02	0	15.1	0	0	0	5.13	15.61	8.45	0	0	0	10.44	0	8.76	16.16	7.92	0	15.69	2.58
21	0.10358	407.8	18.03	9.14	0	15.42	0	9.5	0	0	0	4.83	31.18	3.35	316.35	0	0	0	0	0	0	0	0	0	0	0	0	0	0	0	0	0	0	0	0	0	0	0	0	0	0	0	0	0	0	0	0	0	0
22	0.178741	386.23	5.56	7.19	0	4.69	142.58	6.35	0	0	0	12.22	0	8.85	0	0	0	13.53	0	6.53	43.6	9.77	125.89	0	0	0	0	0	0	0	0	0	0	0	0	0	0	0	0	0	0	0	0	0	0	0	0	0	0
23	0	363.33	363.33	0	0	0	0	0	0	0	0	0	0	0	0	0	0	0	0	0	0	0	0	0	0	0	0	0	0	0	0	0	0	0	0	0	0	0	0	0	0	0	0	0	0	0	0	0	0
24	0.650267	358.12	NaN	0	0	5.25	27.78	0	0	0	0	7.52	34.9	0	0	0	0	10.34	0	4	0	0	0	3.18	29.88	10.84	0	0	0	3.39	0	9.19	3.95	0	0	5.92	0	23.05	0	0	0	3.51	18.52	0	0	0	0	2.04	0
25	0.205689	358.16	15.5	5.09	0	8.08	0	6.83	125.36	6.17	3.25	4.67	0	8.67	62	7	0	9.67	0	5.81	78.73	11.77	NaN	0	0	0	0	0	0	0	0	0	0	0	0	0	0	0	0	0	0	0	0	0	0	0	0	0	0
26	0.289241	362.61	13.55	5.13	0	9	0	2.75	65.75	8.83	0	16.68	0	7	20	2.75	37.52	0	0	10.68	57.26	7.63	0	16.89	0	3.63	40.26	7.38	23.63	0	0	6.63	NaN	0	0	0	0	0	0	0	0	0	0	0	0	0	0	0	0
27	0	709.7	709.7	0	0	0	0	0	0	0	0	0	0	0	0	0	0	0	0	0	0	0	0	0	0	0	0	0	0	0	0	0	0	0	0	0	0	0	0	0	0	0	0	0	0	0	0	0	0
28	0	356.14	356.14	0	0	0	0	0	0	0	0	0	0	0	0	0	0	0	0	0	0	0	0	0	0	0	0	0	0	0	0	0	0	0	0	0	0	0	0	0	0	0	0	0	0	0	0	0	0
29	0.222247	651.15	45.01	15.26	0	36.29	0	21.79	0	0	0	3.13	3.39	0	0	0	0	4.27	0	7.88	28.86	7.63	0	36.01	54.54	4.42	44.63	5.38	332.61	0	0	0	0	0	0	0	0	0	0	0	0	0	0	0	0	0	0	0	0
30	0	363.58	363.58	0	0	0	0	0	0	0	0	0	0	0	0	0	0	0	0	0	0	0	0	0	0	0	0	0	0	0	0	0	0	0	0	0	0	0	0	0	0	0	0	0	0	0	0	0	0
31	0.091762	345.66	8.06	6.13	2.75	0	0	6.09	0	0	0	1.66	26.14	3.87	6.38	3.87	3.75	0	0	7.5	17.51	2.67	250.06	0	0	0	0	0	0	0	0	0	0	0	0	0	0	0	0	0	0	0	0	0	0	0	0	0	0
32	0.371873	513.5	47.11	5.17	10.02	0	0	7.17	0	0	0	8.69	44.79	8.25	20.14	5.08	0	2.42	40.11	5.42	0	0	0	2.42	18.02	3.18	0	0	0	4.67	3.93	0	0	0	0	1.17	0	6	0	0	0	2.34	0	14.83	0	0	0	2.83	9.92
33	0.569919	342	49.56	0	0	4	0	8.67	54	15.34	0	7	2.67	0	0	0	0	13.67	0	22.84	0	0	0	2.33	2.67	5.26	0	0	0	12	142.5	0	0	0	0	0	0	0	0	0	0	0	0	0	0	0	0	0	0
34	0.467402	623.38	9.3	16.25	0	2.5	0	2.33	0	0	0	18.88	5.5	0	0	0	0	2.17	0	3.34	0	0	0	8.25	3.17	0	0	0	0	7.33	24.13	10.02	0	0	0	14.5	31.17	0	0	0	0	6	0	9.35	6.25	9.81	0	3.07	2.56
35	0.075342	545.51	12.51	11.18	0	17.53	62.29	8.38	0	0	0	1.38	14.45	2.63	415.16	0	0	0	0	0	0	0	0	0	0	0	0	0	0	0	0	0	0	0	0	0	0	0	0	0	0	0	0	0	0	0	0	0	0
36	0.492298	347.61	39.5	9	0	14.74	2.42	0	0	0	0	2.02	0	12.92	26.67	0	0	5.5	0	8	14.75	0	0	2.63	0	4.88	0	0	0	21.38	43.39	0	0	0	0	2.09	0	17.25	9.25	5.09	0	3	0	10.76	48.5	0	0	4.18	0
37	0.472436	385.71	3.13	0	0	4.42	0	4.59	0	0	0	4.17	2.33	0	0	0	0	3.75	19	3.75	0	0	0	5.07	0	4.96	3.56	0	0	2.75	11.52	3.67	0	0	0	12.5	0	6.83	0	0	0	3.02	23.84	0	0	0	0	3.84	3.17
38	0.571669	612.22	15	4.25	1.25	2.25	1.13	14.67	4.16	5.84	81	0	0	8.42	30.02	5.19	0	1	2.19	6.19	2.44	12.56	1.31	0	0	16.5	7.59	10.75	0	4.13	0	5.56	2.84	4.5	0	16	0	23.67	0	0	0	124.36	0	10.5	0	0	0	8.75	13.13
39	0.641988	369.45	NaN	0	0	17.26	11.18	0	0	0	0	29.65	0	8.98	35.76	8.65	0	16.94	0	10.14	52.94	0	0	76.23	0	11.07	0	0	0	33.05	0	6.47	40.92	9.68	NaN	0	0	0	0	0	0	0	0	0	0	0	0	0	0
40	0.545455	436.18	113.55	2.59	0	2.52	10.1	0	0	0	0	8.69	0	5.59	38.69	0	0	1.89	1.28	4.99	38.83	0	0	7.65	0	9.73	0	0	0	16.59	0	16.18	0	0	0	6.89	0	4.41	0	0	0	4.02	0	12.34	0	0	0	2	21.72
41	0.639906	353.34	NaN	2.06	0	15.02	0	8.54	46.99	9.66	0	3.61	3.26	10.77	10.75	0	0	11.32	6.98	0	0	0	0	3.21	0	9.14	57.29	0	0	13.24	33.32	0	0	0	0	10.82	0	15.62	0	0	0	22.13	0	5.9	0	0	0	12.6	0
42	0.278526	487	12.49	10.46	0	4.44	0	9.95	2.89	9.37	0	2	0	6.09	153.68	0	0	7.26	0	7.89	85.71	0	0	61.03	0	17.62	97.8	0	0	0	0	0	0	0	0	0	0	0	0	0	0	0	0	0	0	0	0	0	0
43	0.365953	627.64	10.28	2.85	2.68	3.92	2.19	0	0	0	0	4.14	0	8.34	0	0	0	8.36	0	18.14	0	0	0	8.59	0	37.38	0	0	0	1.89	0	5.92	0	0	0	25.06	0	10.93	2.37	0	0	4.13	63.03	5.39	0	0	0	7.06	0
44	0.240886	481.17	105.25	21.07	0	5.73	0	5.13	39.22	6.15	0	4.27	0	6.18	57.68	6.94	3.25	3.69	0	5.58	32.62	6.93	0	3.17	0	1.85	124.85	0	0	6.13	0	10.96	2.13	0	0	5.32	1.88	11.8	0	0	0	5.52	NaN	0	0	0	0	0	0
45	0.511058	389.48	9.01	7.28	3.68	0	0	17.04	146.28	4.77	0	4.11	2.61	0	0	0	0	25.23	0	5.13	0	0	0	22.19	4.19	0	0	0	0	3.26	70.53	0	0	0	0	4.67	0	7.81	0	0	0	16.74	0	9.95	0	0	0	3.23	13.95
46	0.048616	538.1	406.36	6.93	0	12.07	0	7.16	105.571	0	0	0	0	0	0	0	0	0	0	0	0	0	0	0	0	0	0	0	0	0	0	0	0	0	0	0	0	0	0	0	0	0	0	0	0	0	0	0	0
47	0.632288	375.44	NaN	7.34	22.19	0	0	11.34	6.84	10.58	0	24.26	0	7.57	31.59	9.25	0	11.35	0	7.96	5.59	0	0	1.7	0	10.17	0	0	0	11.37	0	8.32	17.97	2.58	6.23	0	0	5.91	0	0	0	29.49	0	12.79	2.51	0	0	5.46	15.85
48	0.542188	380.84	141.61	0	0	1.63	0	1.81	56.95	0	0	26.92	0	13.89	44.1	16.75	0	5.63	3.77	10.53	0	0	0	26.1	0	11.79	3	0	0	16.06	NaN	0	0	0	0	0	0	0	0	0	0	0	0	0	0	0	0	0	0
49	0.04669	507.46	190.22	6.52	37.57	0	0	12.94	179.9	4.25	76.42	0	0	0	0	0	0	0	0	0	0	0	0	0	0	0	0	0	0	0	0	0	0	0	0	0	0	0	0	0	0	0	0	0	0	0	0	0	0
50	0.348316	490.76	69.52	0	0	2.59	0	4.2	6.12	0	0	3.58	0	4.62	10.19	3.18	3.91	0	0	5.29	0	0	0	3.56	0	7.1	14.56	4.14	1.31	0	0	1.5	0	0	0	1.44	0	1.81	4.38	18.17	55.99	0	0	7.68	0	0	0	7.05	0
51	0.484226	411.95	13.17	4.01	0	4.19	0	7.74	25.17	2.78	0	13.87	0	6.08	49.51	6.88	0	6.13	0	8.02	20.37	10.62	84.68	0	0	8.22	0	0	0	3.63	0	11.81	0	0	0	4.02	0	8.12	19.15	0	0	26.42	0	21.01	0	0	0	16.47	0
52	0.39787	497.98	15.82	6.84	113.32	8.76	0	8.92	17.44	2.67	45.08	11.69	0	6.9	33.9	4.42	0	1.92	6.79	0	0	0	0	10.22	0	7.86	0	0	0	10.81	0	2.71	0	0	0	5.77	0	8.52	0	0	0	1.69	2.59	0	0	0	0	2.48	0
53	0.390698	374.8	11.1	0	0	2.6	0	3.52	112.29	7.5	0	6.29	3.11	0	0	0	0	4.42	0	8	93.59	8.56	0	6.02	3.02	0	0	0	0	2.89	0	7.97	16.19	7.28	0	26.32	0	9.27	0	0	0	3	4.63	0	0	0	0	9.03	0
54	0.475609	320.85	59.43	0	0	6.33	0	7.67	72.38	9.38	0	19.79	0	3.25	12.76	9.01	0	35.53	0	5.34	55.22	5.03	0	19.68	NaN	0	0	0	0	0	0	0	0	0	0	0	0	0	0	0	0	0	0	0	0	0	0	0	0
55	0.111848	330.8	198.86	5.84	0	9.24	0	5.87	15.74	4.35	53.36	4.39	0	7.22	25.13	0	0	0	0	0	0	0	0	0	0	0	0	0	0	0	0	0	0	0	0	0	0	0	0	0	0	0	0	0	0	0	0	0	0
56	0.484681	331.3	30.57	0	0	12.17	0	3.25	6	0	0	5.75	0	9.18	27.38	5.5	0	3.38	1.5	7.28	107.68	0	0	5	0	12.51	11.75	8	0	5.51	0	2.97	0	0	0	2	0	4.64	0	0	0	6.68	0	25.36	0	0	0	4.51	0
[truncated: 206 more columns]

## Sheet: WT5-M (Untreated)
Expt	WT5-M
Strain	yFS940
Sample	Untreated	5mins 2uM CldU - 10 mins 20uM IdU
Fiber no.	Fraction replicated	Length	Unlabelled	IdU	Unlabelled	CldU	Unlabelled	IdU	Unlabelled	IdU	Unlabelled	CldU	Unlabelled	IdU	Unlabelled	IdU	Unlabelled	CldU	Unlabelled	IdU	Unlabelled	IdU	Unlabelled	CldU	Unlabelled	IdU	Unlabelled	IdU	Unlabelled	CldU	Unlabelled	IdU	Unlabelled	IdU	Unlabelled	CldU	Unlabelled	IdU	Unlabelled	IdU	Unlabelled	CldU	Unlabelled	IdU	Unlabelled	IdU	Unlabelled	CldU	Unlabelled
1	0.44315	543.91	14.46	16.99	21.99	14.66	0	11.38	109.24	0	0	15.75	0	4.79	0	0	0	13.73	0	19.94	101.85	0	0	14.96	0	10.82	24.99	0	0	9.08	0	11.01	30.58	2.71	0	14	0	9.56	0	0	0	28.52	0	26.49	0	0	0	4.89	0
2	0.637292	795.26	NaN	12.65	42.48	23.39	0	25.47	0	0	0	10.98	2.23	0	0	0	0	10.18	0	11.29	17.03	10.97	0	113.94	0	11.3	1.43	11.78	0	33.26	0	9.87	89.42	12.89	0	48.7	0	11.62	72.08	12.09	0	29.59	0	19.73	1.55	12.68	52.75	0	0
3	0.484621	718.38	NaN	37.49	10.75	0	0	30.11	49.41	16.47	0	6.57	0	12.89	21.72	13.73	29.04	0	0	10.83	81.16	16.23	0	6.68	0	18.99	9.67	11.46	0	50.48	3.22	3.11	0	0	0	8.24	0	11.15	1.75	8.45	30.87	0	0	22.59	0	0	0	19.09	0
4	0.613964	576.56	4.83	11.38	0	8.27	0	5.89	10.75	4.29	0	24.68	0	9.34	16.62	12.32	20.91	0	0	3.82	2.31	0	0	5.18	0	14.23	0	0	0	2.98	43.46	10.18	0	0	0	19.85	0	8.25	39.98	7.64	0	14.36	0	9.57	24.35	6.93	15.04	0	0
5	0.346633	469.68	NaN	0	0	9.08	10.34	7.96	79.73	9.35	0	9.55	0	7.88	8.59	7.76	2.51	0	0	10.03	0	0	0	1.79	0	1.79	0	0	0	1.43	0	15.04	13.52	6.37	17.34	0	0	20.05	29.12	7.9	0	5.57	3.02	0	0	0	0	4.94	0
6	0.4259	669.48	NaN	3.82	27.53	4.14	36.92	16.15	94.53	3.94	17.54	0	0	11.36	0	0	0	53.49	0	8.59	56.59	0	0	23.72	0	7.64	3.82	9.57	0	3.83	0	10.98	1.37	10.35	1	0	0	10.52	2	12.73	17.45	0	0	12.54	5.73	7.64	27.47	0	0
7	0	396.37	396.37	0	0	0	0	0	0	0	0	0	0	0	0	0	0	0	0	0	0	0	0	0	0	0	0	0	0	0	0	0	0	0	0	0	0	0	0	0	0	0	0	0	0	0	0	0	0
8	0.601958	466.31	22.96	18.46	10.34	0	0	8.59	0	0	0	39.46	0	7.16	89.77	7	0	91.42	0	4.14	0	0	0	5.42	0	21.66	0	0	0	3.02	0	7.8	37.23	9.79	0	7.64	0	5.85	0	0	0	1.91	0	5.73	0	0	0	17.12	0
9	0.442363	780.65	NaN	21.24	31.74	0	0	27.05	4.77	10.03	33.74	0	0	23.71	6.09	5.74	0	2.55	0	4.78	0	0	0	6.68	0	13.85	0	0	0	12.73	0	10.82	31.74	11.22	0	13.13	0	15.99	0	0	0	1.67	0	17.42	43.91	9.23	0	13.69	0
10	0.427826	362.8	4.61	5.41	24.19	0	0	4.29	79.25	0	0	18.37	0	7.28	36.88	3.11	1.55	0	0	7.81	0	0	0	29.59	0	8.72	38.83	3.18	0	11.96	0	10.04	0	0	0	22.76	0	20.05	21.96	2.41	NaN	0	0	0	0	0	0	0	0
11	0.547217	427.45	NaN	7.16	0	18.15	0	8.59	45.59	11.59	17.91	0	0	8.83	1.35	0	0	4.54	0	9.77	10.42	10.75	70.67	0	0	9.55	0	0	0	3.11	0	7.16	0	0	0	8.99	0	13.53	24.16	8.29	14.2	0	0	103.75	9.12	0	0	0	0
12	0.712421	584.58	14.81	8.12	0	37.12	0	10.86	0	0	0	16.25	4.94	0	0	0	0	12.89	0	9.55	3.83	0	0	23.55	0	3.11	0	0	0	2.41	0	7.88	5.73	0	0	3.24	0	10.99	65.16	0	0	54.93	0	7.99	41.77	11.47	1.31	0	0
13	0.651176	500.75	50.53	0	0	8	0	8.49	0	0	0	2.04	0	9.8	1.75	0	0	2.9	0	17.19	0	0	0	6.07	0	4.66	1.13	4.24	0	6.62	0	12.32	0	0	0	39.97	0	28.66	0	0	0	14.06	0	16.91	122.88	0	0	6.06	0
14	0.677959	573.06	111.46	0	0	1	0	8.28	0	0	0	30.57	0	3.03	0	0	0	41.25	0	3.58	0	0	0	3.82	0	3.16	0	0	0	34.42	0	4.48	0	0	0	15.25	0	9.08	0	0	0	24.41	0	11.35	51.77	8.77	0	3.22	7.88
15	0.707239	620.44	10.42	0	0	4.5	24.46	0	0	0	0	4.91	12.35	9.67	0	0	0	6.69	2.97	0	0	0	0	11.24	3.22	0	0	0	0	4.46	0	2.39	0	0	0	12.18	0	73.62	0	0	0	2.39	0	9.87	0	0	0	26.59	0
16	0.01067	559.5	NaN	5.97	553.53	0	0	0	0	0	0	0	0	0	0	0	0	0	0	0	0	0	0	0	0	0	0	0	0	0	0	0	0	0	0	0	0	0	0	0	0	0	0	0	0	0	0	0	0
17	0.018189	449.18	417.61	8.17	23.39	0	0	0	0	0	0	0	0	0	0	0	0	0	0	0	0	0	0	0	0	0	0	0	0	0	0	0	0	0	0	0	0	0	0	0	0	0	0	0	0	0	0	0	0
18	0	379.07	379.07	0	0	0	0	0	0	0	0	0	0	0	0	0	0	0	0	0	0	0	0	0	0	0	0	0	0	0	0	0	0	0	0	0	0	0	0	0	0	0	0	0	0	0	0	0	0
19	0.585584	551.84	48.96	8.59	0	15.64	0	10.28	10.99	37.07	19.22	0	0	11.69	34.06	0	0	13.69	0	14.48	0	0	0	10.98	0	22.76	0	0	0	6.68	12.09	0	0	0	0	2.39	0	7.52	3.02	0	0	3.35	35.72	0	0	0	0	1.35	0
20	0.313555	366.65	21	0	0	3.19	0	12.41	0	0	0	4.14	76.69	0	0	0	0	2.15	0	8.99	237.95	0	0	0	0	0	0	0	0	0	0	0	0	0	0	0	0	0	0	0	0	0	0	0	0	0	0	0	0
21	0.773866	628.63	6.62	0	0	3.11	0	10.14	0	0	0	1.13	0	10.22	0	0	0	8.23	0	7.19	0	0	0	7.95	0	21.92	64.6	30.36	0	13.97	0	7.54	0	0	0	11.09	0	10.96	14.28	7.22	0	19.99	0	6.79	5.17	12.09	0	17.17	3.06
22	0.750486	452.96	NaN	0	0	1.79	0	3.36	31.97	0	0	12.84	0	7.81	0	0	0	6.98	0	8.04	20.58	9.2	0	17.32	0	7.3	28.42	5.99	0	19.98	0	12.54	0	0	0	20.42	0	23.93	0	0	0	7.18	0	45.16	0	0	0	3.99	20.71
23	0.469109	962.68	NaN	7.53	0	1.43	0	4.46	0	0	0	34.21	3.82	3.34	0	0	0	4.14	0	13.29	19.97	12.26	0	68.27	0	9.98	13.13	9.49	0	23.65	0	6.84	28.17	11.94	0	1.59	1.59	0	0	0	0	1.35	0	13.49	17.24	5.01	27.39	2.08	0
24	0.889617	427.05	33	0	0	36.32	0	17.15	0	0	0	5.61	43.8	0	0	0	0	4.94	0	9.4	13.49	11.64	19.59	0	0	5.76	0	0	0	12.46	0	14.61	0	0	0	17.82	0	10.52	0	0	0	9.81	0	16.85	0	0	0	11.97	0
25	0.60352	482.59	NaN	0	0	10.82	0	9.91	26.89	9.1	0	11.34	0	6.09	38.55	8.28	0	27.89	0	9.24	66.55	0	0	1.99	0	2.94	0	0	0	4.46	3.26	10.08	0	0	0	17.96	0	11.09	39.86	14	0	38.36	0	23.08	0	0	0	13.06	0
26	0.870866	498.46	NaN	0	0	4.79	8.48	0	0	0	0	4.29	28.46	11.74	9.08	14.97	11.62	23.43	0	9.89	2.22	10.34	10.36	14.48	0	45.39	0	0	0	41.43	0	16.06	0	0	0	3.26	0	8.76	0	0	0	2.79	0	2.51	0	0	0	37.61	0
27	0.513229	479.4	22.99	0	0	1.7	0	8.06	0	0	0	20.55	0	10.33	36.78	20.7	0	1.19	8.48	0	0	0	0	6.56	1.67	2.1	17.94	7.94	39.03	0	0	19.5	3.22	28.43	26.28	0	0	13.76	5.73	0	0	12.95	49.88	7.43	0	0	0	26.99	0
28	0.712048	385.41	167.39	0	0	23.43	195	0	0	0	0	0	0	0	0	0	0	0	0	0	0	0	0	0	0	0	0	0	0	0	0	0	0	0	0	0	0	0	0	0	0	0	0	0	0	0	0	0	0
29	0.741741	812.89	188.43	0	0	10.39	0	4.56	4.55	15.41	0	46.48	0	10.06	0	0	0	17.94	0	9.48	0	0	0	15.73	0	9.08	0	0	0	22.17	111.74	7.95	0	0	0	10.55	0	7.62	4.24	0	0	22	0	39.03	0	0	0	3.4	0
30	0.089775	441.05	NaN	7.51	120.55	2.64	0	5.36	200.38	15.66	70.72	6.39	0	2.16	11.07	0	0	0	0	0	0	0	0	0	0	0	0	0	0	0	0	0	0	0	0	0	0	0	0	0	0	0	0	0	0	0	0	0	0
31	0.329777	562.78	30.56	5.97	326.33	133.71	66.21	0	0	0	0	0	0	0	0	0	0	0	0	0	0	0	0	0	0	0	0	0	0	0	0	0	0	0	0	0	0	0	0	0	0	0	0	0	0	0	0	0	0
32	0.680098	542.4	NaN	0	0	10.37	60.7	5.27	1.43	5.09	0	20.91	0	8.53	35.73	10.51	0	3.18	8.54	0	0	0	0	5.54	0	16.36	0	0	0	8.53	7.72	0	0	0	0	6.13	0	10.84	2.87	7.48	0	16.29	0	20.39	0	0	0	4.64	14.39
33	0.390064	435.84	26.09	3.52	17.13	0	0	12.82	78.52	8.36	0	3.53	0	7.71	29.83	7.88	0	3.82	0	7.77	0	0	0	8.72	0	15.39	0	0	0	14.2	0	7.99	18.62	0	0	5.11	26.41	8.45	0	0	0	12.89	0	7.64	69.21	3.58	0	25.06	0
34	0.653565	694.05	NaN	2.31	0	5.65	0	3.5	18.63	12.53	0	13.13	0	6.74	0	0	0	3.16	0	7.69	0	0	0	10.51	0	9.43	0	0	0	6.98	0	7.99	0	0	0	11.47	0	4.1	0	0	0	22.19	0	8.47	0	0	0	12.53	0
35	0.625503	458.97	34.29	8.93	0	24.46	0	10.09	15.93	9.29	0	14.49	0	11.47	13.82	28.22	14.49	12.43	26.23	0	0	0	0	4.09	0	11.55	0	0	0	28.7	0	10.28	0	0	0	2.87	0	11.1	31.3	0	0	2.41	0	6.57	0	0	0	7.31	0
36	0.55796	668.27	NaN	0	0	1.51	0	4.49	0	0	0	1	43.95	4.31	0	0	0	3.17	0	15.37	0	0	0	5.51	3.36	0	0	0	0	8.75	0	12.85	0	0	0	5.88	29.71	28.99	7.99	8.84	31.66	0	0	8.02	0	0	0	5.4	3.82
37	0.552416	396.52	170.28	0	0	11.47	0	23.61	0	0	0	4.14	3.67	0	0	0	0	3.67	0	10.51	8.35	12.83	11.98	1.5	0	6.21	0	0	0	6.48	0	10.84	82.98	6.63	21.82	0	0	0	0	0	0	0	0	0	0	0	0	0	0
38	0.591995	565.2	19.59	8.72	0	1.08	19.09	2.99	3.69	8.36	0	20.53	0	9.13	0	0	0	5.79	0	23.75	15.63	9.31	0	23.23	0	9.37	79.02	4	0	3.16	0	13.02	4.29	10.27	0	25.66	0	9.55	45.03	9.56	27.53	10.21	13.37	0	0	0	0	5.49	0
39	0.730163	659.25	NaN	0	0	2.41	0	2.63	0	0	0	10.39	21.85	0	0	0	0	14	0	7.6	110.42	0	0	2.16	0	2.31	11.19	0	0	3.85	0	10.96	7.16	11.05	0	15.52	0	10.49	18.93	11.27	0	1.38	20.89	4.79	0	0	0	9.79	0
40	0.503611	1041.07	3.07	18.67	2.64	0	0	8.59	12.53	9.47	0	7.49	0	4.29	0	0	0	5.57	0	10.36	22.32	8.48	0	3.17	3.04	0	0	0	0	3.64	0	17.24	0	0	0	1.14	0	9.37	29.5	10.76	1.83	0	0	4.15	8.59	9.31	0	1	4.62
41	0.605362	700.52	3.58	0	0	3.98	4.14	2.94	0	0	0	3.11	0	1	38.99	0	0	2.39	0	7.16	0	0	0	4.06	0	8.78	21.64	5.13	0	8.95	0	12.2	0	0	0	23.87	0	12.29	0	0	0	11.62	51.57	6.29	15.04	10.05	0	13.37	0
42	0.508532	451.39	3.98	8.39	0	6.22	41.65	10.07	0	0	0	17.59	0	7.89	75.21	8.75	0	18.28	19.25	10.17	24.41	0	0	26.69	0	17.38	0	0	0	34.45	0	11.47	0	0	0	33.93	0	12.25	40.83	6.24	16.73	0	0	0	0	0	0	0	0
43	0.603379	801.49	217.58	10.74	0	4.62	0	4.93	0	0	0	2.71	0	7.24	0	0	0	6.29	0	2.56	0	0	0	53.22	0	7.05	0	0	0	34.21	5.09	8.75	0	0	0	16.87	0	9.55	0	0	0	10.51	0	12.43	0	0	0	9.08	0
44	0.695774	625.91	222.44	0	0	4.78	398	0	0	0	0	0	0	0	0	0	0	0	0	0	0	0	0	0	0	0	0	0	0	0	0	0	0	0	0	0	0	0	0	0	0	0	0	0	0	0	0	0	0
45	0.624621	459.21	NaN	2.35	1.07	2.19	0	1.03	21.94	5.17	2.23	4.14	14.73	15.05	1.73	9.62	0	7.46	0	7.94	41.17	6.8	0	9.35	0	3.47	10.15	10.02	0	2.03	0	9.49	11.29	19.58	0	6.92	0	5.02	0	0	0	18.74	0	9.67	40.73	8.29	0	21.64	0
[truncated: 206 more columns]

## Sheet: WT5-M (MMS)
Expt	WT5-M
Strain	yFS940
Sample	0.03% MMS	5mins 2uM CldU - 10 mins 20uM IdU
Fiber no.	Fraction replicated	Length	Unlabelled	IdU	Unlabelled	CldU	Unlabelled	IdU	Unlabelled	IdU	Unlabelled	CldU	Unlabelled	IdU	Unlabelled	IdU	Unlabelled	CldU	Unlabelled	IdU	Unlabelled	IdU	Unlabelled	CldU	Unlabelled	IdU	Unlabelled	IdU	Unlabelled	CldU	Unlabelled	IdU	Unlabelled	IdU	Unlabelled	CldU	Unlabelled	IdU	Unlabelled	IdU	Unlabelled	CldU	Unlabelled	IdU	Unlabelled	IdU	Unlabelled	CldU	Unlabelled
1	0.459606	276.92	40.19	2.27	0	1.55	0	5.19	0	0	0	2.07	0	2.23	0	0	0	19.18	0	7	0	0	0	1.85	1.43	6.03	0	0	0	10.93	0	2.51	36.39	0	0	29.93	0	5.89	42.49	0	0	8.84	50.11	0	0	0	0	0	0
2	0.651145	185.84	8.09	6.84	8.31	0	0	11.29	0	0	0	59.69	0	11.47	36.6	0	0	6.21	0	3.44	12.03	0	0	15.04	0	7.4	NaN	0	0	0	0	0	0	0	0	0	0	0	0	0	0	0	0	0	0	0	0	0	0
3	0.543681	266.18	NaN	1.83	0	17.13	2.86	0	0	0	0	8.77	0	5.49	37.76	0	0	22.09	0	10.68	0	0	0	27.36	0	12.3	50.05	0	0	1.19	0	8.14	0	0	0	3.34	6.93	0	0	0	0	11.58	0	8.59	30.74	0	0	0	0
4	0.552723	246.96	20.14	7.19	0	19.59	3.89	0	0	0	0	2.63	0	7.24	15.19	6.09	21.6	3.02	5.53	2.83	0	0	0	12.33	32.85	0	0	0	0	24.11	63.02	0	0	0	0	0	0	0	0	0	0	0	0	0	0	0	0	0	0
5	0.516424	450.25	38.26	0	0	23.39	0	3.1	46.66	0	0	8.35	0	10.15	0	0	0	45.52	0	11.48	76.39	0	0	59.92	127.46	0	0	0	0	0	0	0	0	0	0	0	0	0	0	0	0	0	0	0	0	0	0	0	0
6	0	171.04	171.04	0	0	0	0	0	0	0	0	0	0	0	0	0	0	0	0	0	0	0	0	0	0	0	0	0	0	0	0	0	0	0	0	0	0	0	0	0	0	0	0	0	0	0	0	0	0
7	0.53275	184.31	10.07	0	0	31.82	0	15.04	19.34	4.06	23.99	0	0	13	0	0	0	2.7	66.3	0	0	0	0	0	0	0	0	0	0	0	0	0	0	0	0	0	0	0	0	0	0	0	0	0	0	0	0	0	0
8	0.5002	191	NaN	0	0	9.07	12.09	3.98	17.19	0	0	33.1	115.69	0	0	0	0	0	0	0	0	0	0	0	0	0	0	0	0	0	0	0	0	0	0	0	0	0	0	0	0	0	0	0	0	0	0	0	0
9	0.262523	405.38	67.36	4.77	0	6.53	0	7.16	22.91	9.16	0	5.18	0	3.85	18.69	9.91	16.29	0	0	4.36	0	0	0	5.19	21.64	4.89	0	0	0	3.88	0	8.41	92.33	6.77	0	2.63	0	10.67	13.13	6.74	0	2.33	0	4.06	46.8	0	0	0	0
10	0.847231	259	12.49	10.88	0	26.29	8.51	7.49	0	0	0	18.91	0	4.29	0	0	0	3.82	0	11.69	0	0	0	25.14	0	10.66	0	0	0	26.62	0	67.81	14.09	6.57	4.61	0	0	0	0	0	0	0	0	0	0	0	0	0	0
11	0.287284	308.02	47.32	8.49	0	5.57	0	4.77	2.08	6.41	0	28	0	12	36.28	0	0	4.06	2.07	19.33	132.13	0	0	0	0	0	0	0	0	0	0	0	0	0	0	0	0	0	0	0	0	0	0	0	0	0	0	0	0
12	0	202.55	202.55	0	0	0	0	0	0	0	0	0	0	0	0	0	0	0	0	0	0	0	0	0	0	0	0	0	0	0	0	0	0	0	0	0	0	0	0	0	0	0	0	0	0	0	0	0	0
13	0.336477	252.99	136.52	10.19	0	22.44	0	9.39	0	0	0	19.41	0	4.94	15.32	0	0	6.93	26.99	0	0	0	0	0	0	0	0	0	0	0	0	0	0	0	0	0	0	0	0	0	0	0	0	0	0	0	0	0	0
14	0.585821	242.99	24.36	4.29	0	14.08	0	8.24	27.93	5.89	0	8.67	0	5.01	27.45	2.86	0	30.43	6.09	0	0	0	0	2.63	0	20.78	0	0	0	14.16	0	20.77	18.59	0	0	0	0	0	0	0	0	0	0	0	0	0	0	0	0
15	0.378441	341.39	27.21	0	0	7.33	0	9.08	40.59	7.65	0	11.35	0	9.68	22.8	13.61	2.03	0	0	2.15	0	0	0	6.922	2.15	4.42	2.39	13.49	29.46	3.02	0	4.77	44.55	0	0	14.33	14.49	3.05	0	0	0	2.8	0	4.24	38.69	0	0	0	0
16	0.558756	181.69	24.36	0	0	30.4	0	8.91	10.18	4.86	40.73	12.43	4.38	34.38	10.83	0	0	0	0	0	0	0	0	0	0	0	0	0	0	0	0	0	0	0	0	0	0	0	0	0	0	0	0	0	0	0	0	0	0
17	0.525737	292.62	15.28	0	0	10.03	83	0	0	0	0	14.96	0	1.79	0	0	0	2.51	18.45	0	0	0	0	17.31	0	7.52	71.22	5.89	0	14.36	0	4.54	25.36	0	0	0	0	0	0	0	0	0	0	0	0	0	0	0	0
18	0.363499	189.52	8.12	5.73	0	7.88	0	4.06	10.86	0	0	3.22	0	5.85	0	0	0	2.39	0	16.07	84.49	0	0	2.39	0	7.16	0	0	0	1.35	29.78	0	0	0	0	0	0	0	0	0	0	0	0	0	0	0	0	0	0
19	0.710258	370.41	11.93	0	0	16.39	14.32	0	0	0	0	15.92	0	14.33	0	0	0	7.96	0	7.18	0	0	0	33.65	0	11.72	0	0	0	16.47	9.31	10.26	0	0	0	7.52	9.32	0	0	0	0	4.77	0	7.77	57.76	0	0	7.64	22.44
20	0.240053	306.49	27.22	0	0	6.22	0	4.46	0	0	0	42.34	6.53	8.91	210.77	0	0	0	0	0	0	0	0	0	0	0	0	0	0	0	0	0	0	0	0	0	0	0	0	0	0	0	0	0	0	0	0	0	0
21	0.411811	266.01	28.99	2.86	6.45	0	0	3.11	35.35	2.23	10.1	0	0	2.47	0	0	0	6.05	0	2.03	5.13	0	0	13.62	0	8.95	6.86	0	0	30.9	0	4.14	36.78	33.47	27.21	0	0	0	0	0	0	0	0	0	0	0	0	0	0
22	0.507331	273.04	14.79	0	0	18.74	0	2.27	24.34	0	0	11.14	1.51	3.42	0	0	0	8.52	7.64	5.4	0	0	0	15.52	2.03	3.1	0	0	0	4.29	0	6.92	21.32	0	0	2.07	0	1.83	0	0	0	7.89	0	9.07	17.84	8.28	20.68	16.35	0
23	0.865471	234.02	NaN	0	0	34.74	95.97	0	0	0	0	28.43	0	6.69	0	0	0	20.53	0	5.09	0	0	0	42.43	NaN	0	0	0	0	0	0	0	0	0	0	0	0	0	0	0	0	0	0	0	0	0	0	0	0
24	0.325781	489.21	7	0	0	3.11	1.51	0	0	0	0	6.51	8.92	4.86	0	0	0	5.06	1.91	0	0	0	0	5.61	4.65	0	0	0	0	11.22	0	10.06	31.52	6.86	0	7.52	42.29	6.37	0	0	0	24.88	0	10.82	1.91	4.78	34.16	0	0
25	0.434597	262.82	42.49	0	0	16.64	0	8.28	90.26	0	0	12.94	3.14	0	0	0	0	12.28	0	8.29	6.68	6.69	4.29	9.5	0	4.3	1.68	0	0	6.22	0	8.87	20.41	0	0	0	0	0	0	0	0	0	0	0	0	0	0	0	0
26	0.472363	346.03	15.89	6.02	0	6.77	0	6.21	20.49	3.64	0	5.79	0	7.72	30.14	5.79	0	2.57	6.44	0	0	0	0	6.75	7.96	0	0	0	0	3.03	0	8.69	59.26	6.3	0	17.31	0	3.43	1.36	2.22	0	3.43	0	3.18	0	0	0	9.84	0
27	0.785737	315.36	32.99	8.04	0	26.55	0	10.79	4.54	0	0	10.63	1.73	0	0	0	0	1.93	0	3.11	27.01	9.2	0	76.11	0	18.79	0	0	0	14.71	0	11.95	0	0	0	12.95	0	25.33	0	0	0	4.29	0	2.39	2.39	0	0	9.59	NaN
28	0.407834	195.16	NaN	0	0	24.62	0	15.28	106.74	6.54	1.55	4.53	2.31	0	0	0	0	2.65	0	6.12	4.42	0	0	2.52	1.55	0	0	0	0	10.82	1.08	0	0	0	0	2.34	NaN	0	0	0	0	0	0	0	0	0	0	0	0
29	0.462799	256.54	NaN	8.92	0	18.02	0	7.18	45.05	4.46	0	6.05	0	9.24	39.79	2.87	0	17.38	0	10.03	50.18	8.65	0	17.39	0	6.13	NaN	0	0	0	0	0	0	0	0	0	0	0	0	0	0	0	0	0	0	0	0	0	0
30	0	209.1	209.1	0	0	0	0	0	0	0	0	0	0	0	0	0	0	0	0	0	0	0	0	0	0	0	0	0	0	0	0	0	0	0	0	0	0	0	0	0	0	0	0	0	0	0	0	0	0
31	0	230.63	230.63	0	0	0	0	0	0	0	0	0	0	0	0	0	0	0	0	0	0	0	0	0	0	0	0	0	0	0	0	0	0	0	0	0	0	0	0	0	0	0	0	0	0	0	0	0	0
32	0.631793	244.47	NaN	0	0	45.85	0	11.32	86.92	0	0	41.39	2.86	5.51	0	0	0	36.57	0	13.41	NaN	0	0	0	0	0	0	0	0	0	0	0	0	0	0	0	0	0	0	0	0	0	0	0	0	0	0	0	0
33	0.188751	189.56	54.07	10.35	0	16.39	0	9.1	99.97	0	0	0	0	0	0	0	0	0	0	0	0	0	0	0	0	0	0	0	0	0	0	0	0	0	0	0	0	0	0	0	0	0	0	0	0	0	0	0	0
34	0.393342	270.19	8.77	0	0	6.52	54.88	7.39	0	0	0	1.55	13.49	2.87	42	13	48.94	0	0	4.78	0	0	0	3.74	0	7.73	0	0	0	55.22	NaN	0	0	0	0	0	0	0	0	0	0	0	0	0	0	0	0	0	0
35	0.749767	179.49	NaN	0	0	1.91	0	3.63	0	0	0	6.69	0	5.49	9.55	0	0	7.39	0	2.86	2.63	7.16	0	5.25	0	5.25	10.74	0	0	7.4	39.39	0	0	0	0	4.78	12.17	0	0	0	0	1	0	6.68	0	0	0	1.61	13.68
36	0.284474	263.9	34.87	2.23	17.87	0	0	7.49	83.81	3.66	0	5.43	0	2.39	0	0	0	23.63	34.22	0	0	0	0	3.66	2.27	4.31	40.62	0	0	0	0	0	0	0	0	0	0	0	0	0	0	0	0	0	0	0	0	0	0
37	0.707391	263.61	NaN	0	0	2.15	0	7.41	0	0	0	1.07	28.02	0	0	0	0	4.14	63.17	6.09	0	0	0	9.19	10.63	0	0	0	0	40.13	0	3.34	1.03	6.38	0	79.96	NaN	0	0	0	0	0	0	0	0	0	0	0	0
38	0.599386	253.81	96.95	0	0	2.03	0	2.61	7.26	0	0	4.91	0	9.92	0	0	0	2.51	1.55	0	0	0	0	13.17	0	6.33	17	6.33	0	12.85	0	4.38	10.51	5.19	0	11.29	0	7.35	10.95	7.36	0	11.09	0	2.42	NaN	0	0	0	0
39	0.482143	306.93	36.37	2.78	0	9.31	0	5.97	5.17	2.47	0	2.39	27.1	0	0	0	0	1.07	0	6.15	0	0	0	16.59	0	6.99	0	0	0	1	86.87	5.36	0	0	0	8.84	0	7.48	0	0	0	3.82	0	3.5	0	0	0	2.23	0
40	0.321622	284.97	19.75	3.85	7.64	0	0	7.17	0	0	0	3.46	0	5.86	0	0	0	15.99	0	2.04	63.25	8.83	98.33	0	0	5.09	0	0	0	24.06	1.59	0	0	0	0	2.55	4.14	0	0	0	0	2.86	5.73	0	0	0	0	1.91	NaN
41	0.471626	238.67	NaN	9.71	0	19.89	0	8.29	30.08	8.71	0	30.43	0	8.85	90.95	0	0	14.33	0	5.81	5.41	0	0	6.84	NaN	0	0	0	0	0	0	0	0	0	0	0	0	0	0	0	0	0	0	0	0	0	0	0	0
42	0	269.6	269.6	0	0	0	0	0	0	0	0	0	0	0	0	0	0	0	0	0	0	0	0	0	0	0	0	0	0	0	0	0	0	0	0	0	0	0	0	0	0	0	0	0	0	0	0	0	0
43	0.298166	269.02	39.63	5.1	0	5.59	21.83	6.53	0	0	0	6.21	17.19	4.77	0	0	0	7.64	0	1.51	98.39	0	0	6.95	0	18.64	0	0	0	8.59	20	0	0	0	0	0	0	0	0	0	0	0	0	0	0	0	0	0	0
44	0.626796	346.26	NaN	0	0	46.48	0	3.82	0	0	0	2.87	0	12.11	0	0	0	55.92	61.67	0	0	0	0	27.21	0	19.35	29.27	0	0	2.87	0	5.26	79.92	0	0	0	0	0	0	0	0	0	0	0	0	0	0	0	0
45	0.455644	247.27	21.64	0	0	7.61	0	10.09	0	0	0	2.86	1	6.33	24.06	0	0	19.59	4.71	0	0	0	0	6.8	7.46	8.19	58.71	0	0	7.19	0	1.74	26.92	6.91	0	6.34	0	3.29	0	0	0	5.48	7.88	0	0	0	0	2.59	NaN
[truncated: 206 more columns]

[truncated: 22 more sheets: WT6-M (Untreated), WT6-M (MMS), WT7-N(Untreated), WT7-N(4NQO), WT8-B(Untreated), WT8-B(Bleomycin), WT9-B(Untreated), WT9-B(Bleomycin), cds1-1-N (Untreated), csd1-1-N (4NQO), cds1-2-M (Untreated), cds1-2-M (MMS), cds1-3-M (Untreated), cds1-3-M (MMS), cds1-4-M (Untreated), cds1-4-M (MMS), cds1-5-N(Untreated), cds1-5-N(4NQO), cds1-6-B(Untreated), cds1-6-B(Bleomycin) …]
